# Supplementary material for: Predictability of Precipitation Over the Conterminous U.S. Based on the CMIP5 Multi-Model Ensemble
Source: Sci Rep. 2016 Jul 18;6:29962. doi: 10.1038/srep29962 (PMC4947969; doi:10.1038/srep29962)
Supplement: Supplementary Information 2a [file srep29962-s2.txt]

####################################################################################
##Purpose: Combines Maurer daily, Maurer monthly and CMIP5 processing code
##To form a publication version of code script
##Script version 2
##Standardize monthly sum prcp as % of annual total prcp
##Created by MJ 
##Last modified on 09-22-2015
####################################################################################
####################################################################################

region.list <- c("ark","cal","col","crb","eas","gla","grb",
                 "gul","low","mor","ohi","rio","upp")

####################################################################################
####################################################################################
####################################################################################
##Re-organize Maurer data and output into GriddedPrcp folder
####################################################################################
##For monthly sum prcp dataset (i.e. Maurer monthly)

for (i in 1:length(region.list))
{
  DFreorg(sourceDir = paste("E:/IBSS/Maurer_monthly/", region.list[i],sep=""),
          destDir = paste("E:/IBSS/Maurer_monthly/GriddedPrcp/",region.list[i],sep=""))
}
####################################################################################
##Compute individual inter and intra CV data for Maurer
####################################################################################
for (i in 1:length(region.list))
{
  CoefofVar_Maurer_Monthly(sourceDir = paste("/Volumes/Mingkai Jiang/IBSS/Maurer_monthly/GriddedPrcp/", region.list[i],sep=""),
                           destDir = paste("~/Documents/Predictability_Project/P2_CMIP5_predictability/data/Maurer_monthly/CV/",
                                           region.list[i],sep=""))
}

for (i in 1:length(region.list))
{
  MonthlyJoin_CV(sourceDir = paste("~/Documents/Predictability_Project/P2_CMIP5_predictability/data/Maurer_monthly/CV/", region.list[i],sep=""),
                 destDir = paste("~/Documents/Predictability_Project/P2_CMIP5_predictability/data/Maurer_monthly/CV_MonthlyJoin/",region.list[i],sep=""))
}


DF1 <- read.table("~/Documents/Predictability_Project/P2_CMIP5_predictability/data/Maurer_monthly/CV_MonthlyJoin/ark/MonthlyJoin_processed.csv",
                  header=T,sep=",")
DF2 <- read.table("~/Documents/Predictability_Project/P2_CMIP5_predictability/data/Maurer_monthly/CV_MonthlyJoin/cal/MonthlyJoin_processed.csv",
                  header=T,sep=",")
DF3 <- read.table("~/Documents/Predictability_Project/P2_CMIP5_predictability/data/Maurer_monthly/CV_MonthlyJoin/col/MonthlyJoin_processed.csv",
                  header=T,sep=",")
DF4 <- read.table("~/Documents/Predictability_Project/P2_CMIP5_predictability/data/Maurer_monthly/CV_MonthlyJoin/crb/MonthlyJoin_processed.csv",
                  header=T,sep=",")
DF5 <- read.table("~/Documents/Predictability_Project/P2_CMIP5_predictability/data/Maurer_monthly/CV_MonthlyJoin/eas/MonthlyJoin_processed.csv",
                  header=T,sep=",")
DF6 <- read.table("~/Documents/Predictability_Project/P2_CMIP5_predictability/data/Maurer_monthly/CV_MonthlyJoin/gla/MonthlyJoin_processed.csv",
                  header=T,sep=",")
DF7 <- read.table("~/Documents/Predictability_Project/P2_CMIP5_predictability/data/Maurer_monthly/CV_MonthlyJoin/grb/MonthlyJoin_processed.csv",
                  header=T,sep=",")
DF8 <- read.table("~/Documents/Predictability_Project/P2_CMIP5_predictability/data/Maurer_monthly/CV_MonthlyJoin/gul/MonthlyJoin_processed.csv",
                  header=T,sep=",")
DF9 <- read.table("~/Documents/Predictability_Project/P2_CMIP5_predictability/data/Maurer_monthly/CV_MonthlyJoin/low/MonthlyJoin_processed.csv",
                  header=T,sep=",")
DF10 <- read.table("~/Documents/Predictability_Project/P2_CMIP5_predictability/data/Maurer_monthly/CV_MonthlyJoin/mor/MonthlyJoin_processed.csv",
                   header=T,sep=",")
DF11 <- read.table("~/Documents/Predictability_Project/P2_CMIP5_predictability/data/Maurer_monthly/CV_MonthlyJoin/ohi/MonthlyJoin_processed.csv",
                   header=T,sep=",")
DF12 <- read.table("~/Documents/Predictability_Project/P2_CMIP5_predictability/data/Maurer_monthly/CV_MonthlyJoin/rio/MonthlyJoin_processed.csv",
                   header=T,sep=",")
DF13 <- read.table("~/Documents/Predictability_Project/P2_CMIP5_predictability/data/Maurer_monthly/CV_MonthlyJoin/upp/MonthlyJoin_processed.csv",
                   header=T,sep=",")

newDF <- rbind(DF1,DF2,DF3,DF4,DF5,DF6,DF7,
               DF8,DF9,DF10,DF11,DF12,DF13)

write.table(newDF,"~/Documents/Predictability_Project/P2_CMIP5_predictability/data/Maurer_monthly/CV_MonthlyJoin/MonthlyDF_US.csv",
            col.names=T,row.names=F,sep=",")

####################################################################################
##Monthly Join Maurer dataset
####################################################################################
for (i in 1:length(region.list))
{
  MonthlyJoin(sourceDir = paste("E:/IBSS/Maurer_monthly/GriddedPrcp/", region.list[i],sep=""),
              destDir = paste("E:/IBSS/Maurer_monthly/MonthlyJoin/",region.list[i],sep=""))
}

##Copy files from Windows to MacPro

DF1 <- read.table("~/Documents/Predictability_Project/P2_CMIP5_predictability/data/Maurer_monthly/MonthlyJoin/ark/MonthlyDF_summary.csv",
                  header=T,sep=",")
DF2 <- read.table("~/Documents/Predictability_Project/P2_CMIP5_predictability/data/Maurer_monthly/MonthlyJoin/cal/MonthlyDF_summary.csv",
                  header=T,sep=",")
DF3 <- read.table("~/Documents/Predictability_Project/P2_CMIP5_predictability/data/Maurer_monthly/MonthlyJoin/col/MonthlyDF_summary.csv",
                  header=T,sep=",")
DF4 <- read.table("~/Documents/Predictability_Project/P2_CMIP5_predictability/data/Maurer_monthly/MonthlyJoin/crb/MonthlyDF_summary.csv",
                  header=T,sep=",")
DF5 <- read.table("~/Documents/Predictability_Project/P2_CMIP5_predictability/data/Maurer_monthly/MonthlyJoin/eas/MonthlyDF_summary.csv",
                  header=T,sep=",")
DF6 <- read.table("~/Documents/Predictability_Project/P2_CMIP5_predictability/data/Maurer_monthly/MonthlyJoin/gla/MonthlyDF_summary.csv",
                  header=T,sep=",")
DF7 <- read.table("~/Documents/Predictability_Project/P2_CMIP5_predictability/data/Maurer_monthly/MonthlyJoin/grb/MonthlyDF_summary.csv",
                  header=T,sep=",")
DF8 <- read.table("~/Documents/Predictability_Project/P2_CMIP5_predictability/data/Maurer_monthly/MonthlyJoin/gul/MonthlyDF_summary.csv",
                  header=T,sep=",")
DF9 <- read.table("~/Documents/Predictability_Project/P2_CMIP5_predictability/data/Maurer_monthly/MonthlyJoin/low/MonthlyDF_summary.csv",
                  header=T,sep=",")
DF10 <- read.table("~/Documents/Predictability_Project/P2_CMIP5_predictability/data/Maurer_monthly/MonthlyJoin/mor/MonthlyDF_summary.csv",
                   header=T,sep=",")
DF11 <- read.table("~/Documents/Predictability_Project/P2_CMIP5_predictability/data/Maurer_monthly/MonthlyJoin/ohi/MonthlyDF_summary.csv",
                   header=T,sep=",")
DF12 <- read.table("~/Documents/Predictability_Project/P2_CMIP5_predictability/data/Maurer_monthly/MonthlyJoin/rio/MonthlyDF_summary.csv",
                   header=T,sep=",")
DF13 <- read.table("~/Documents/Predictability_Project/P2_CMIP5_predictability/data/Maurer_monthly/MonthlyJoin/upp/MonthlyDF_summary.csv",
                   header=T,sep=",")

newDF <- rbind(DF1,DF2,DF3,DF4,DF5,DF6,DF7,
               DF8,DF9,DF10,DF11,DF12,DF13)

newDF[14,1] <- "US"
newDF[14,2] <- round(min(newDF[1:13,2]),3)
newDF[14,3] <- round(max(newDF[1:13,3]),3)

write.table(newDF,"~/Documents/Predictability_Project/P2_CMIP5_predictability/data/Maurer_monthly/MonthlyJoin/MonthlyDF_US.csv",
            col.names=T,row.names=F,sep=",")

DF1 <- read.table("~/Documents/Predictability_Project/P2_CMIP5_predictability/data/Maurer_monthly/MonthlyJoin/ark/MonthlyJoin_processed.csv",
                  header=T,sep=",")
DF2 <- read.table("~/Documents/Predictability_Project/P2_CMIP5_predictability/data/Maurer_monthly/MonthlyJoin/cal/MonthlyJoin_processed.csv",
                  header=T,sep=",")
DF3 <- read.table("~/Documents/Predictability_Project/P2_CMIP5_predictability/data/Maurer_monthly/MonthlyJoin/col/MonthlyJoin_processed.csv",
                  header=T,sep=",")
DF4 <- read.table("~/Documents/Predictability_Project/P2_CMIP5_predictability/data/Maurer_monthly/MonthlyJoin/crb/MonthlyJoin_processed.csv",
                  header=T,sep=",")
DF5 <- read.table("~/Documents/Predictability_Project/P2_CMIP5_predictability/data/Maurer_monthly/MonthlyJoin/eas/MonthlyJoin_processed.csv",
                  header=T,sep=",")
DF6 <- read.table("~/Documents/Predictability_Project/P2_CMIP5_predictability/data/Maurer_monthly/MonthlyJoin/gla/MonthlyJoin_processed.csv",
                  header=T,sep=",")
DF7 <- read.table("~/Documents/Predictability_Project/P2_CMIP5_predictability/data/Maurer_monthly/MonthlyJoin/grb/MonthlyJoin_processed.csv",
                  header=T,sep=",")
DF8 <- read.table("~/Documents/Predictability_Project/P2_CMIP5_predictability/data/Maurer_monthly/MonthlyJoin/gul/MonthlyJoin_processed.csv",
                  header=T,sep=",")
DF9 <- read.table("~/Documents/Predictability_Project/P2_CMIP5_predictability/data/Maurer_monthly/MonthlyJoin/low/MonthlyJoin_processed.csv",
                  header=T,sep=",")
DF10 <- read.table("~/Documents/Predictability_Project/P2_CMIP5_predictability/data/Maurer_monthly/MonthlyJoin/mor/MonthlyJoin_processed.csv",
                   header=T,sep=",")
DF11 <- read.table("~/Documents/Predictability_Project/P2_CMIP5_predictability/data/Maurer_monthly/MonthlyJoin/ohi/MonthlyJoin_processed.csv",
                   header=T,sep=",")
DF12 <- read.table("~/Documents/Predictability_Project/P2_CMIP5_predictability/data/Maurer_monthly/MonthlyJoin/rio/MonthlyJoin_processed.csv",
                   header=T,sep=",")
DF13 <- read.table("~/Documents/Predictability_Project/P2_CMIP5_predictability/data/Maurer_monthly/MonthlyJoin/upp/MonthlyJoin_processed.csv",
                   header=T,sep=",")

newDF <- rbind(DF1,DF2,DF3,DF4,DF5,DF6,DF7,
               DF8,DF9,DF10,DF11,DF12,DF13)

write.table(newDF,"~/Documents/Predictability_Project/P2_CMIP5_predictability/data/Maurer_monthly/MonthlyJoin/MonthlyJoin_US.csv",
            col.names=T,row.names=F,sep=",")

####################################################################################
##Calculate monthly % as annual total for each grid
####################################################################################
MaurerDF <- read.table("~/Documents/Predictability_Project/P2_CMIP5_predictability/data/Maurer_monthly/MonthlyJoin/MonthlyJoin_US.csv",
                       header=T,sep=",")

MaurerDF[,"janP"] <- MaurerDF$jan/MaurerDF$annual
MaurerDF[,"febP"] <- MaurerDF$feb/MaurerDF$annual
MaurerDF[,"marP"] <- MaurerDF$mar/MaurerDF$annual
MaurerDF[,"aprP"] <- MaurerDF$apr/MaurerDF$annual
MaurerDF[,"mayP"] <- MaurerDF$may/MaurerDF$annual
MaurerDF[,"junP"] <- MaurerDF$jun/MaurerDF$annual
MaurerDF[,"julP"] <- MaurerDF$jul/MaurerDF$annual
MaurerDF[,"augP"] <- MaurerDF$aug/MaurerDF$annual
MaurerDF[,"sepP"] <- MaurerDF$sep/MaurerDF$annual
MaurerDF[,"octP"] <- MaurerDF$oct/MaurerDF$annual
MaurerDF[,"novP"] <- MaurerDF$nov/MaurerDF$annual
MaurerDF[,"decP"] <- MaurerDF$dec/MaurerDF$annual

MaurerDF[,"jan"] <- NULL; MaurerDF[,"feb"] <- NULL
MaurerDF[,"mar"] <- NULL; MaurerDF[,"apr"] <- NULL
MaurerDF[,"may"] <- NULL; MaurerDF[,"jun"] <- NULL
MaurerDF[,"jul"] <- NULL; MaurerDF[,"aug"] <- NULL
MaurerDF[,"sep"] <- NULL; MaurerDF[,"oct"] <- NULL
MaurerDF[,"nov"] <- NULL; MaurerDF[,"dec"] <- NULL
MaurerDF[,"annual"] <- NULL

colnames(MaurerDF) <- c("Region","Site_ID","Lon","Lat","year",
                        "jan","feb","mar","apr","may","jun",
                        "jul","aug","sep","oct","nov","dec")

write.table(MaurerDF,
            "~/Documents/Predictability_Project/P2_CMIP5_predictability/data/Maurer_monthly/MonthlyPercent/Maurer_Monthly_Percent.csv",
            col.names=T,row.names=F,sep=",")

####################################################################################
##Monthly PCM calculation for Maurer dataset Monthly percent
####################################################################################
MonthlyPCM(sourceDir = "~/Documents/Predictability_Project/P2_CMIP5_predictability/data/Maurer_monthly/MonthlyPercent",
          destDir = "~/Documents/Predictability_Project/P2_CMIP5_predictability/data/Maurer_monthly/MonthlyPCM")

####################################################################################
##Read CMIP5 BCSD historic, rcp45 and rcp85 monthly mean precp data, 
##Compute monthly percent as annual total datasets
####################################################################################
##historic model list
hist.model.list <- c("access1-0","access1-3","bcc-csm1-1","bcc-csm1-1-m","canesm2",
                "ccsm4","cesm1-bgc","cesm1-cam5","cmcc-cm","cnrm-cm5",
                "csiro-mk3-6-0","ec-earth","fgoals-g2","fgoals-s2","fio-esm",
                "gfdl-cm3","gfdl-esm2g","gfdl-esm2m","giss-e2-r","giss-e2-r-cc",
                "hadcm3","hadgem2-ao","hadgem2-cc","hadgem2-es","inmcm4",
                "ipsl-cm5a-lr","ipsl-cm5a-mr","ipsl-cm5b-lr","miroc4h",
                "miroc5","miroc-esm","miroc-esm-chem","mpi-esm-lr",
                "mpi-esm-mr","mri-cgcm3","noresm1-m","noresm1-me")


for (i in 1:length(hist.model.list))
{
  MonthlyPercentHistoric(sourceDir = paste("~/Documents/Predictability_Project/P2_CMIP5_predictability/data/historic/", hist.model.list[i],sep=""),
                         destDir = paste("~/Documents/Predictability_Project/P2_CMIP5_predictability/data/monthlypercent/historic/",hist.model.list[i],sep=""))
}

##rcp45 model list
rcp45.model.list <- c("access1-0","access1-3","bcc-csm1-1","bcc-csm1-1-m","canesm2",
                "ccsm4","cesm1-bgc","cesm1-cam5","cmcc-cm","cnrm-cm5",
                "csiro-mk3-6-0","ec-earth","fgoals-g2","fgoals-s2","fio-esm",
                "gfdl-cm3","gfdl-esm2g","gfdl-esm2m","giss-e2-r","giss-e2-r-cc",
                "hadcm3","hadgem2-ao","hadgem2-cc","inmcm4",
                "ipsl-cm5a-lr","ipsl-cm5a-mr","ipsl-cm5b-lr",
                "miroc5","miroc-esm","miroc-esm-chem","mpi-esm-lr",
                "mpi-esm-mr","mri-cgcm3","noresm1-m","noresm1-me")

for (i in 1:length(rcp45.model.list))
{
  MonthlyPercentRCP(sourceDir = paste("~/Documents/Predictability_Project/P2_CMIP5_predictability/data/rcp45/", rcp45.model.list[i],sep=""),
                    destDir = paste("~/Documents/Predictability_Project/P2_CMIP5_predictability/data/monthlypercent/rcp45/",rcp45.model.list[i],sep=""))
}

##rcp85 model list
rcp85.model.list <- c("access1-0","access1-3","bcc-csm1-1","bcc-csm1-1-m","canesm2",
                "ccsm4","cesm1-bgc","cesm1-cam5","cmcc-cm","cnrm-cm5",
                "csiro-mk3-6-0","ec-earth","fgoals-g2","fgoals-s2","fio-esm",
                "gfdl-cm3","gfdl-esm2g","gfdl-esm2m","giss-e2-r",
                "hadgem2-ao","hadgem2-cc","inmcm4",
                "ipsl-cm5a-lr","ipsl-cm5a-mr","ipsl-cm5b-lr",
                "miroc5","miroc-esm","miroc-esm-chem","mpi-esm-lr",
                "mpi-esm-mr","mri-cgcm3","noresm1-m","noresm1-me")

for (i in 1:length(rcp85.model.list))
{
  MonthlyPercentRCP(sourceDir = paste("~/Documents/Predictability_Project/P2_CMIP5_predictability/data/rcp85/", rcp85.model.list[i],sep=""),
                    destDir = paste("~/Documents/Predictability_Project/P2_CMIP5_predictability/data/monthlypercent/rcp85/",rcp85.model.list[i],sep=""))
}

####################################################################################
#Process CMIP5 historic and future PCM 
####################################################################################
##Historic
for (i in 1:length(hist.model.list))
{
  CMIPMonthlyPCM(sourceDir = paste("~/Documents/Predictability_Project/P2_CMIP5_predictability/data/monthlypercent/historic/", hist.model.list[i],sep=""),
                 destDir = paste("~/Documents/Predictability_Project/P2_CMIP5_predictability/data/monthlypercent/pcm/historic/",hist.model.list[i],sep=""))
}

##RCP45
for (i in 1:length(rcp45.model.list))
{
  CMIPMonthlyPCM(sourceDir = paste("~/Documents/Predictability_Project/P2_CMIP5_predictability/data/monthlypercent/historic/", rcp45.model.list[i],sep=""),
                 destDir = paste("~/Documents/Predictability_Project/P2_CMIP5_predictability/data/monthlypercent/pcm/historic/",rcp45.model.list[i],sep=""))
}

##RCP85
for (i in 1:length(rcp85.model.list))
{
  CMIPMonthlyPCM(sourceDir = paste("~/Documents/Predictability_Project/P2_CMIP5_predictability/data/monthlypercent/historic/", rcp85.model.list[i],sep=""),
                 destDir = paste("~/Documents/Predictability_Project/P2_CMIP5_predictability/data/monthlypercent/pcm/historic/",rcp85.model.list[i],sep=""))
}

####################################################################################
##Read CMIP5 SDnoBC individual model data
##Compute monthly percent as annual total datasets
####################################################################################
##historic model list
hist.model.list <- c("access1-0","access1-3","bcc-csm1-1","bcc-csm1-1-m","canesm2",
                     "ccsm4","cesm1-bgc","cesm1-cam5","cmcc-cm","cnrm-cm5",
                     "csiro-mk3-6-0","ec-earth","fgoals-g2","fgoals-s2","fio-esm",
                     "gfdl-cm3","gfdl-esm2g","gfdl-esm2m","giss-e2-r","giss-e2-r-cc",
                     "hadcm3","hadgem2-ao","hadgem2-cc","hadgem2-es","inmcm4",
                     "ipsl-cm5a-lr","ipsl-cm5a-mr","ipsl-cm5b-lr","miroc4h",
                     "miroc5","miroc-esm","miroc-esm-chem","mpi-esm-lr",
                     "mpi-esm-mr","mri-cgcm3","noresm1-m","noresm1-me")


for (i in 1:length(hist.model.list))
{
  MonthlyPercentHistoric(sourceDir = paste("~/Documents/Predictability_Project/P2_CMIP5_predictability/data/SDnoBC/historic/", hist.model.list[i],sep=""),
                         destDir = paste("~/Documents/Predictability_Project/P2_CMIP5_predictability/data/monthlypercent/SDnoBC/historic/",hist.model.list[i],sep=""))
}

##Generate CMIP5 historic SDBC historic cohesive datasets
#
#
##CMIP5 BCSD historic
#
#
MaurerDF <- read.table("~/Documents/Predictability_Project/P2_CMIP5_predictability/data/Maurer_monthly/MonthlyPCM/Maurer_Monthly_Percent_PCM.csv",
                       header=T,sep=",")


MaurerDF[,"Long"] <- MaurerDF[,"Long"] + 360

Maurer_raw <- cbind(MaurerDF$Lat, MaurerDF$Long,MaurerDF$index)
colnames(Maurer_raw) <- c("y","x","index")
Maurer_raw <- as.data.frame(Maurer_raw,stringsAsFactors=F)

coordinates(Maurer_raw) <- ~x+y
gridded(Maurer_raw) =T
r <- raster(Maurer_raw)
plot(r)


DF1 <- read.table("~/Documents/Predictability_Project/P2_CMIP5_predictability/data/monthlypercent/pcm/historic/access1-0/access1-0_DF.csv",
                  header=T,sep=",")

DF2 <- read.table("~/Documents/Predictability_Project/P2_CMIP5_predictability/data/monthlypercent/pcm/historic/access1-3/access1-3_DF.csv",
                  header=T,sep=",")

DF3 <- read.table("~/Documents/Predictability_Project/P2_CMIP5_predictability/data/monthlypercent/pcm/historic/bcc-csm1-1/bcc-csm1-1_DF.csv",
                  header=T,sep=",")

DF4 <- read.table("~/Documents/Predictability_Project/P2_CMIP5_predictability/data/monthlypercent/pcm/historic/bcc-csm1-1-m/bcc-csm1-1-m_DF.csv",
                  header=T,sep=",")

DF5 <- read.table("~/Documents/Predictability_Project/P2_CMIP5_predictability/data/monthlypercent/pcm/historic/canesm2/canesm2_DF.csv",
                  header=T,sep=",")

DF6 <- read.table("~/Documents/Predictability_Project/P2_CMIP5_predictability/data/monthlypercent/pcm/historic/ccsm4/ccsm4_DF.csv",
                  header=T,sep=",")

DF7 <- read.table("~/Documents/Predictability_Project/P2_CMIP5_predictability/data/monthlypercent/pcm/historic/cesm1-bgc/cesm1-bgc_DF.csv",
                  header=T,sep=",")

DF8 <- read.table("~/Documents/Predictability_Project/P2_CMIP5_predictability/data/monthlypercent/pcm/historic/cesm1-cam5/cesm1-cam5_DF.csv",
                  header=T,sep=",")

DF9 <- read.table("~/Documents/Predictability_Project/P2_CMIP5_predictability/data/monthlypercent/pcm/historic/cmcc-cm/cmcc-cm_DF.csv",
                  header=T,sep=",")

DF10 <- read.table("~/Documents/Predictability_Project/P2_CMIP5_predictability/data/monthlypercent/pcm/historic/cnrm-cm5/cnrm-cm5_DF.csv",
                   header=T,sep=",")

DF11 <- read.table("~/Documents/Predictability_Project/P2_CMIP5_predictability/data/monthlypercent/pcm/historic/csiro-mk3-6-0/csiro-mk3-6-0_DF.csv",
                   header=T,sep=",")

DF12 <- read.table("~/Documents/Predictability_Project/P2_CMIP5_predictability/data/monthlypercent/pcm/historic/ec-earth/ec-earth_DF.csv",
                   header=T,sep=",")

DF13 <- read.table("~/Documents/Predictability_Project/P2_CMIP5_predictability/data/monthlypercent/pcm/historic/fgoals-g2/fgoals-g2_DF.csv",
                   header=T,sep=",")

DF14 <- read.table("~/Documents/Predictability_Project/P2_CMIP5_predictability/data/monthlypercent/pcm/historic/fgoals-s2/fgoals-s2_DF.csv",
                   header=T,sep=",")

#DF15 <- read.table("~/Documents/Predictability_Project/P2_CMIP5_predictability/data/monthlypercent/pcm/historic/fio-esm/fio-esm_DF.csv",
#                   header=T,sep=",")

DF16 <- read.table("~/Documents/Predictability_Project/P2_CMIP5_predictability/data/monthlypercent/pcm/historic/gfdl-cm3/gfdl-cm3_DF.csv",
                   header=T,sep=",")

DF17 <- read.table("~/Documents/Predictability_Project/P2_CMIP5_predictability/data/monthlypercent/pcm/historic/gfdl-esm2g/gfdl-esm2g_DF.csv",
                   header=T,sep=",")

DF18 <- read.table("~/Documents/Predictability_Project/P2_CMIP5_predictability/data/monthlypercent/pcm/historic/gfdl-esm2m/gfdl-esm2m_DF.csv",
                   header=T,sep=",")

DF19 <- read.table("~/Documents/Predictability_Project/P2_CMIP5_predictability/data/monthlypercent/pcm/historic/giss-e2-r/giss-e2-r_DF.csv",
                   header=T,sep=",")

DF20 <- read.table("~/Documents/Predictability_Project/P2_CMIP5_predictability/data/monthlypercent/pcm/historic/giss-e2-r-cc/giss-e2-r-cc_DF.csv",
                   header=T,sep=",")

DF21 <- read.table("~/Documents/Predictability_Project/P2_CMIP5_predictability/data/monthlypercent/pcm/historic/hadcm3/hadcm3_DF.csv",
                   header=T,sep=",")

DF22 <- read.table("~/Documents/Predictability_Project/P2_CMIP5_predictability/data/monthlypercent/pcm/historic/hadgem2-ao/hadgem2-ao_DF.csv",
                   header=T,sep=",")

DF23 <- read.table("~/Documents/Predictability_Project/P2_CMIP5_predictability/data/monthlypercent/pcm/historic/hadgem2-cc/hadgem2-cc_DF.csv",
                   header=T,sep=",")

#DF24 <- read.table("~/Documents/Predictability_Project/P2_CMIP5_predictability/data/monthlypercent/pcm/historic/hadgem2-es/hadgem2-es_DF.csv",
#                   header=T,sep=",")

DF25 <- read.table("~/Documents/Predictability_Project/P2_CMIP5_predictability/data/monthlypercent/pcm/historic/inmcm4/inmcm4_DF.csv",
                   header=T,sep=",")

DF26 <- read.table("~/Documents/Predictability_Project/P2_CMIP5_predictability/data/monthlypercent/pcm/historic/ipsl-cm5a-lr/ipsl-cm5a-lr_DF.csv",
                   header=T,sep=",")

DF27 <- read.table("~/Documents/Predictability_Project/P2_CMIP5_predictability/data/monthlypercent/pcm/historic/ipsl-cm5a-mr/ipsl-cm5a-mr_DF.csv",
                   header=T,sep=",")

DF28 <- read.table("~/Documents/Predictability_Project/P2_CMIP5_predictability/data/monthlypercent/pcm/historic/ipsl-cm5b-lr/ipsl-cm5b-lr_DF.csv",
                   header=T,sep=",")

DF29 <- read.table("~/Documents/Predictability_Project/P2_CMIP5_predictability/data/monthlypercent/pcm/historic/miroc4h/miroc4h_DF.csv",
                   header=T,sep=",")

DF30 <- read.table("~/Documents/Predictability_Project/P2_CMIP5_predictability/data/monthlypercent/pcm/historic/miroc5/miroc5_DF.csv",
                   header=T,sep=",")

DF31 <- read.table("~/Documents/Predictability_Project/P2_CMIP5_predictability/data/monthlypercent/pcm/historic/miroc-esm/miroc-esm_DF.csv",
                   header=T,sep=",")

DF32 <- read.table("~/Documents/Predictability_Project/P2_CMIP5_predictability/data/monthlypercent/pcm/historic/miroc-esm-chem/miroc-esm-chem_DF.csv",
                   header=T,sep=",")

DF33 <- read.table("~/Documents/Predictability_Project/P2_CMIP5_predictability/data/monthlypercent/pcm/historic/mpi-esm-lr/mpi-esm-lr_DF.csv",
                   header=T,sep=",")

DF34 <- read.table("~/Documents/Predictability_Project/P2_CMIP5_predictability/data/monthlypercent/pcm/historic/mpi-esm-mr/mpi-esm-mr_DF.csv",
                   header=T,sep=",")

DF35 <- read.table("~/Documents/Predictability_Project/P2_CMIP5_predictability/data/monthlypercent/pcm/historic/mri-cgcm3/mri-cgcm3_DF.csv",
                   header=T,sep=",")

DF36 <- read.table("~/Documents/Predictability_Project/P2_CMIP5_predictability/data/monthlypercent/pcm/historic/noresm1-m/noresm1-m_DF.csv",
                   header=T,sep=",")

DF37 <- read.table("~/Documents/Predictability_Project/P2_CMIP5_predictability/data/monthlypercent/pcm/historic/noresm1-me/noresm1-me_DF.csv",
                   header=T,sep=",")


rawPDF <- cbind(DF1$Lat, DF1$Long,
                DF1$P, DF2$P, DF3$P, DF4$P, DF5$P,
                DF6$P, DF7$P, DF8$P, DF9$P, DF10$P,
                DF11$P, DF12$P, DF13$P, DF14$P, #DF15$P,
                DF16$P, DF17$P, DF18$P, DF19$P, DF20$P,
                DF21$P, DF22$P, DF23$P, #DF24$P, 
                DF25$P,
                DF26$P, DF27$P, DF28$P, DF29$P, DF30$P,
                DF31$P, DF32$P, DF33$P, DF34$P, DF35$P,
                DF36$P, DF37$P)

colnames(rawPDF) <- c("Lat","Long",
                      "DF1","DF2","DF3","DF4","DF5",
                      "DF6","DF7","DF8","DF9","DF10",
                      "DF11","DF12","DF13","DF14",#"DF15",
                      "DF16","DF17","DF18","DF19","DF20",
                      "DF21","DF22","DF23",#"DF24",
                      "DF25",
                      "DF26","DF27","DF28","DF29","DF30",
                      "DF31","DF32","DF33","DF34","DF35",
                      "DF36","DF37")

rawPDF <- as.data.frame(rawPDF, stringsAsFactors=F)
rawPDF[,"index"] <- c(1:61777)

rawPDF[,"newMean"] <- (rawPDF$DF1 +  rawPDF$DF2 + rawPDF$DF3 + rawPDF$DF4 + rawPDF$DF5 +
                         rawPDF$DF6 +  rawPDF$DF7 + rawPDF$DF8 + rawPDF$DF9 + rawPDF$DF10 +
                         rawPDF$DF11 +  rawPDF$DF12 + rawPDF$DF13 + rawPDF$DF14 + #rawPDF$DF15 +
                         rawPDF$DF16 +  rawPDF$DF17 + rawPDF$DF18 + rawPDF$DF19 + rawPDF$DF20 +
                         rawPDF$DF21 +  rawPDF$DF22 + rawPDF$DF23 + #rawPDF$DF24 + 
                         rawPDF$DF25 +
                         rawPDF$DF26 +  rawPDF$DF27 + rawPDF$DF28 + rawPDF$DF29 + rawPDF$DF30 +
                         rawPDF$DF31 +  rawPDF$DF32 + rawPDF$DF33 + rawPDF$DF34 + rawPDF$DF35 +
                         rawPDF$DF36 +  rawPDF$DF37)/35

rawPDF<- rawPDF[,c("index","Lat","Long",
          "DF1","DF2","DF3","DF4","DF5",
          "DF6","DF7","DF8","DF9","DF10",
          "DF11","DF12","DF13","DF14",#"DF15",
          "DF16","DF17","DF18","DF19","DF20",
          "DF21","DF22","DF23",#"DF24",
          "DF25",
          "DF26","DF27","DF28","DF29","DF30",
          "DF31","DF32","DF33","DF34","DF35",
          "DF36","DF37","newMean")]

rawCDF <- cbind(DF1$Lat, DF1$Long,
                DF1$C, DF2$C, DF3$C, DF4$C, DF5$C,
                DF6$C, DF7$C, DF8$C, DF9$C, DF10$C,
                DF11$C, DF12$C, DF13$C, DF14$C, #DF15$C,
                DF16$C, DF17$C, DF18$C, DF19$C, DF20$C,
                DF21$C, DF22$C, DF23$C, #DF24$C, 
                DF25$C,
                DF26$C, DF27$C, DF28$C, DF29$C, DF30$C,
                DF31$C, DF32$C, DF33$C, DF34$C, DF35$C,
                DF36$C, DF37$C)

colnames(rawCDF) <- c("Lat","Long",
                      "DF1","DF2","DF3","DF4","DF5",
                      "DF6","DF7","DF8","DF9","DF10",
                      "DF11","DF12","DF13","DF14",#"DF15",
                      "DF16","DF17","DF18","DF19","DF20",
                      "DF21","DF22","DF23",#"DF24",
                      "DF25",
                      "DF26","DF27","DF28","DF29","DF30",
                      "DF31","DF32","DF33","DF34","DF35",
                      "DF36","DF37")

rawCDF <- as.data.frame(rawCDF, stringsAsFactors=F)
rawCDF[,"index"] <- c(1:61777)

rawCDF[,"newMean"] <- (rawCDF$DF1 +  rawCDF$DF2 + rawCDF$DF3 + rawCDF$DF4 + rawCDF$DF5 +
                         rawCDF$DF6 +  rawCDF$DF7 + rawCDF$DF8 + rawCDF$DF9 + rawCDF$DF10 +
                         rawCDF$DF11 +  rawCDF$DF12 + rawCDF$DF13 + rawCDF$DF14 + #rawCDF$DF15 +
                         rawCDF$DF16 +  rawCDF$DF17 + rawCDF$DF18 + rawCDF$DF19 + rawCDF$DF20 +
                         rawCDF$DF21 +  rawCDF$DF22 + rawCDF$DF23 + #rawCDF$DF24 + 
                         rawCDF$DF25 +
                         rawCDF$DF26 +  rawCDF$DF27 + rawCDF$DF28 + rawCDF$DF29 + rawCDF$DF30 +
                         rawCDF$DF31 +  rawCDF$DF32 + rawCDF$DF33 + rawCDF$DF34 + rawCDF$DF35 +
                         rawCDF$DF36 +  rawCDF$DF37)/35


rawCDF<- rawCDF[,c("index","Lat","Long",
                   "DF1","DF2","DF3","DF4","DF5",
                   "DF6","DF7","DF8","DF9","DF10",
                   "DF11","DF12","DF13","DF14",#"DF15",
                   "DF16","DF17","DF18","DF19","DF20",
                   "DF21","DF22","DF23",#"DF24",
                   "DF25",
                   "DF26","DF27","DF28","DF29","DF30",
                   "DF31","DF32","DF33","DF34","DF35",
                   "DF36","DF37","newMean")]


rawMDF <- cbind(DF1$Lat, DF1$Long, 
                DF1$M, DF2$M, DF3$M, DF4$M, DF5$M,
                DF6$M, DF7$M, DF8$M, DF9$M, DF10$M,
                DF11$M, DF12$M, DF13$M, DF14$M,#DF15$M,
                DF16$M, DF17$M, DF18$M, DF19$M, DF20$M,
                DF21$M, DF22$M, DF23$M, #DF24$M, 
                DF25$M,
                DF26$M, DF27$M, DF28$M, DF29$M, DF30$M,
                DF31$M, DF32$M, DF33$M, DF34$M, DF35$M,
                DF36$M, DF37$M)

colnames(rawMDF) <- c("Lat","Long",
                      "DF1","DF2","DF3","DF4","DF5",
                      "DF6","DF7","DF8","DF9","DF10",
                      "DF11","DF12","DF13","DF14",#"DF15",
                      "DF16","DF17","DF18","DF19","DF20",
                      "DF21","DF22","DF23",#"DF24",
                      "DF25",
                      "DF26","DF27","DF28","DF29","DF30",
                      "DF31","DF32","DF33","DF34","DF35",
                      "DF36","DF37")

rawMDF <- as.data.frame(rawMDF, stringsAsFactors=F)
rawMDF[,"index"] <- c(1:61777)

rawMDF[,"newMean"] <- (rawMDF$DF1 +  rawMDF$DF2 + rawMDF$DF3 + rawMDF$DF4 + rawMDF$DF5 +
                         rawMDF$DF6 +  rawMDF$DF7 + rawMDF$DF8 + rawMDF$DF9 + rawMDF$DF10 +
                         rawMDF$DF11 +  rawMDF$DF12 + rawMDF$DF13 + rawMDF$DF14 + #rawMDF$DF15 +
                         rawMDF$DF16 +  rawMDF$DF17 + rawMDF$DF18 + rawMDF$DF19 + rawMDF$DF20 +
                         rawMDF$DF21 +  rawMDF$DF22 + rawMDF$DF23 + #rawMDF$DF24 + 
                         rawMDF$DF25 +
                         rawMDF$DF26 +  rawMDF$DF27 + rawMDF$DF28 + rawMDF$DF29 + rawMDF$DF30 +
                         rawMDF$DF31 +  rawMDF$DF32 + rawMDF$DF33 + rawMDF$DF34 + rawMDF$DF35 +
                         rawMDF$DF36 +  rawMDF$DF37)/35


rawMDF<- rawMDF[,c("index","Lat","Long",
                   "DF1","DF2","DF3","DF4","DF5",
                   "DF6","DF7","DF8","DF9","DF10",
                   "DF11","DF12","DF13","DF14",#"DF15",
                   "DF16","DF17","DF18","DF19","DF20",
                   "DF21","DF22","DF23",#"DF24",
                   "DF25",
                   "DF26","DF27","DF28","DF29","DF30",
                   "DF31","DF32","DF33","DF34","DF35",
                   "DF36","DF37","newMean")]

CMIPMean_raw <- cbind(rawPDF$Lat, rawPDF$Long,rawPDF$index)
colnames(CMIPMean_raw) <- c("y","x","Site")
CMIPMean_raw <- as.data.frame(CMIPMean_raw,stringsAsFactors=F)

coordinates(CMIPMean_raw) <- ~x+y
gridded(CMIPMean_raw) =T
r_crop <- raster(CMIPMean_raw)

newDF <- crop(r,r_crop)

interm.matrix <- rasterToPoints(newDF)
interm.matrix <- as.data.frame(interm.matrix)
length(interm.matrix$index)

Maurer_new <- crop(newDF,r)
r_matrix <- rasterToPoints(Maurer_new)
r_matrix <- as.data.frame(r_matrix)

MaurerNewDF <- r_matrix

r_matrix[,"index"] <- 1
coordinates(r_matrix) <- ~x+y
gridded(r_matrix) =T
r <- raster(r_matrix)

ExtractPol <- rasterToPolygons(r,dissolve=T)

for (i in MaurerNewDF$index)
{
  MaurerNewDF[MaurerNewDF$index == i,"Site_ID"] <- MaurerDF[MaurerDF$index == i, "Site_ID"]
  MaurerNewDF[MaurerNewDF$index == i,"P"] <- MaurerDF[MaurerDF$index == i, "P"]
  MaurerNewDF[MaurerNewDF$index == i,"C"] <- MaurerDF[MaurerDF$index == i, "C"]
  MaurerNewDF[MaurerNewDF$index == i,"M"] <- MaurerDF[MaurerDF$index == i, "M"]
}

##Process each individual DF dataset in rawPDF, rawCDF and rawMDF

PDF.interm <- cbind(rawPDF$Lat, rawPDF$Long,rawPDF$newMean)
colnames(PDF.interm) <- c("y","x","newMean")
PDF.interm <- as.data.frame(PDF.interm,stringsAsFactors=F)

coordinates(PDF.interm) <- ~x+y
gridded(PDF.interm) =T
r_crop <- raster(PDF.interm)

DF <- crop(r_crop, ExtractPol)
fr <- rasterize(ExtractPol, DF)
lr <- mask(x=DF, mask=fr)

output <- rasterToPoints(lr)
output <- as.data.frame(output,stringsAsFactors=F)

dimension <- dim(rawPDF)

for (i in 4:(dimension[2]-1))
{
  PDF.interm <- cbind(rawPDF$Lat, rawPDF$Long,rawPDF[,i])
  
  colnames(PDF.interm) <- c("y","x",paste("DF",i-3,sep=""))
  PDF.interm <- as.data.frame(PDF.interm,stringsAsFactors=F)
  
  coordinates(PDF.interm) <- ~x+y
  gridded(PDF.interm) =T
  r_crop <- raster(PDF.interm)
  
  DF <- crop(r_crop, ExtractPol)
  fr <- rasterize(ExtractPol, DF)
  lr <- mask(x=DF, mask=fr)
  
  output2 <- rasterToPoints(lr)
  output2 <- as.data.frame(output2,stringsAsFactors=F)
  output[,i] <- output2[,3]
}

PDF <- output
colnames(PDF) <- c("Long","Lat",
                   "CMIPMean",
                   "DF1","DF2","DF3","DF4","DF5",
                   "DF6","DF7","DF8","DF9","DF10",
                   "DF11","DF12","DF13","DF14",#"DF15",
                   "DF16","DF17","DF18","DF19","DF20",
                   "DF21","DF22","DF23",#"DF24",
                   "DF25",
                   "DF26","DF27","DF28","DF29","DF30",
                   "DF31","DF32","DF33","DF34","DF35",
                   "DF36","DF37")


CDF.interm <- cbind(rawCDF$Lat, rawCDF$Long,rawCDF$newMean)
colnames(CDF.interm) <- c("y","x","newMean")
CDF.interm <- as.data.frame(CDF.interm,stringsAsFactors=F)

coordinates(CDF.interm) <- ~x+y
gridded(CDF.interm) =T
r_crop <- raster(CDF.interm)

DF <- crop(r_crop, ExtractPol)
fr <- rasterize(ExtractPol, DF)
lr <- mask(x=DF, mask=fr)

output <- rasterToPoints(lr)
output <- as.data.frame(output,stringsAsFactors=F)

dimension <- dim(rawCDF)

for (i in 4:(dimension[2]-1))
{
  CDF.interm <- cbind(rawCDF$Lat, rawCDF$Long,rawCDF[,i])
  
  colnames(CDF.interm) <- c("y","x",paste("DF",i-3,sep=""))
  CDF.interm <- as.data.frame(CDF.interm,stringsAsFactors=F)
  
  coordinates(CDF.interm) <- ~x+y
  gridded(CDF.interm) =T
  r_crop <- raster(CDF.interm)
  
  DF <- crop(r_crop, ExtractPol)
  fr <- rasterize(ExtractPol, DF)
  lr <- mask(x=DF, mask=fr)
  
  output2 <- rasterToPoints(lr)
  output2 <- as.data.frame(output2,stringsAsFactors=F)
  output[,i] <- output2[,3]
}


CDF <- output
colnames(CDF) <- c("Long","Lat",
                   "CMIPMean",
                   "DF1","DF2","DF3","DF4","DF5",
                   "DF6","DF7","DF8","DF9","DF10",
                   "DF11","DF12","DF13","DF14",#"DF15",
                   "DF16","DF17","DF18","DF19","DF20",
                   "DF21","DF22","DF23",#"DF24",
                   "DF25",
                   "DF26","DF27","DF28","DF29","DF30",
                   "DF31","DF32","DF33","DF34","DF35",
                   "DF36","DF37")

MDF.interm <- cbind(rawMDF$Lat, rawMDF$Long,rawMDF$newMean)
colnames(MDF.interm) <- c("y","x","newMean")
MDF.interm <- as.data.frame(MDF.interm,stringsAsFactors=F)

coordinates(MDF.interm) <- ~x+y
gridded(MDF.interm) =T
r_crop <- raster(MDF.interm)

DF <- crop(r_crop, ExtractPol)
fr <- rasterize(ExtractPol, DF)
lr <- mask(x=DF, mask=fr)

output <- rasterToPoints(lr)
output <- as.data.frame(output,stringsAsFactors=F)

dimension <- dim(rawMDF)

for (i in 4:(dimension[2]-1))
{
  MDF.interm <- cbind(rawMDF$Lat, rawMDF$Long,rawMDF[,i])
  
  colnames(MDF.interm) <- c("y","x",paste("DF",i-3,sep=""))
  MDF.interm <- as.data.frame(MDF.interm,stringsAsFactors=F)
  
  coordinates(MDF.interm) <- ~x+y
  gridded(MDF.interm) =T
  r_crop <- raster(MDF.interm)
  
  DF <- crop(r_crop, ExtractPol)
  fr <- rasterize(ExtractPol, DF)
  lr <- mask(x=DF, mask=fr)
  
  output2 <- rasterToPoints(lr)
  output2 <- as.data.frame(output2,stringsAsFactors=F)
  output[,i] <- output2[,3]
}


MDF <- output
colnames(MDF) <- c("Long","Lat",
                   "CMIPMean",
                   "DF1","DF2","DF3","DF4","DF5",
                   "DF6","DF7","DF8","DF9","DF10",
                   "DF11","DF12","DF13","DF14",#"DF15",
                   "DF16","DF17","DF18","DF19","DF20",
                   "DF21","DF22","DF23",#"DF24",
                   "DF25",
                   "DF26","DF27","DF28","DF29","DF30",
                   "DF31","DF32","DF33","DF34","DF35",
                   "DF36","DF37")

##diagnose x y coordinate in the right place
#test <- cbind(MaurerNewDF$x, MaurerNewDF$y, PDF$Lat, PDF$Long)
#colnames(test) <- c("x","y","Lat","Long")
#test <- as.data.frame(test,stringsAsFactors=F)

#test[,"Latdiff"] <- test[,"y"] - test[,"Lat"]
#test[,"Longdiff"] <- test[,"x"] - test[,"Long"]

PDF <- cbind(MaurerNewDF$x,MaurerNewDF$y,MaurerNewDF$index,
             MaurerNewDF$P,
             PDF)

PDF[,"Long"] <- NULL
PDF[,"Lat"] <- NULL
colnames(PDF) <- c("Long","Lat","index","MaurerP",
                   "CMIPMean","DF1","DF2","DF3","DF4","DF5",
                   "DF6","DF7","DF8","DF9","DF10",
                   "DF11","DF12","DF13","DF14",#"DF15",
                   "DF16","DF17","DF18","DF19","DF20",
                   "DF21","DF22","DF23",#"DF24",
                   "DF25",
                   "DF26","DF27","DF28","DF29","DF30",
                   "DF31","DF32","DF33","DF34","DF35",
                   "DF36","DF37")

CDF <- cbind(MaurerNewDF$x,MaurerNewDF$y,MaurerNewDF$index,
             MaurerNewDF$C,
             CDF)

CDF[,"Long"] <- NULL
CDF[,"Lat"] <- NULL
colnames(CDF) <- c("Long","Lat","index","MaurerC",
                   "CMIPMean","DF1","DF2","DF3","DF4","DF5",
                   "DF6","DF7","DF8","DF9","DF10",
                   "DF11","DF12","DF13","DF14",#"DF15",
                   "DF16","DF17","DF18","DF19","DF20",
                   "DF21","DF22","DF23",#"DF24",
                   "DF25",
                   "DF26","DF27","DF28","DF29","DF30",
                   "DF31","DF32","DF33","DF34","DF35",
                   "DF36","DF37")

MDF <- cbind(MaurerNewDF$x,MaurerNewDF$y,MaurerNewDF$index,
             MaurerNewDF$M,
             MDF)

MDF[,"Long"] <- NULL
MDF[,"Lat"] <- NULL
colnames(MDF) <- c("Long","Lat","index","MaurerM",
                   "CMIPMean","DF1","DF2","DF3","DF4","DF5",
                   "DF6","DF7","DF8","DF9","DF10",
                   "DF11","DF12","DF13","DF14",#"DF15",
                   "DF16","DF17","DF18","DF19","DF20",
                   "DF21","DF22","DF23",#"DF24",
                   "DF25",
                   "DF26","DF27","DF28","DF29","DF30",
                   "DF31","DF32","DF33","DF34","DF35",
                   "DF36","DF37")


write.table(PDF, "~/Documents/Predictability_Project/P2_CMIP5_predictability/data/monthlypercent/pcm/historic/Taylorraw_P.csv",col.names=T,
            row.names=F,sep=",")

write.table(CDF, "~/Documents/Predictability_Project/P2_CMIP5_predictability/data/monthlypercent/pcm/historic/Taylorraw_C.csv",col.names=T,
            row.names=F,sep=",")

write.table(MDF, "~/Documents/Predictability_Project/P2_CMIP5_predictability/data/monthlypercent/pcm/historic/Taylorraw_M.csv",col.names=T,
            row.names=F,sep=",")

####################################################################################
#
#Graphics for BCSD Taylor plot
#
####################################################################################
PDF <- read.table("~/Documents/Predictability_Project/P2_CMIP5_predictability/data/monthlypercent/pcm/historic/Taylorraw_P.csv",
                  header=T,sep=",")
CDF <- read.table("~/Documents/Predictability_Project/P2_CMIP5_predictability/data/monthlypercent/pcm/historic/Taylorraw_C.csv",
                  header=T,sep=",")
MDF <- read.table("~/Documents/Predictability_Project/P2_CMIP5_predictability/data/monthlypercent/pcm/historic/Taylorraw_M.csv",
                  header=T,sep=",")

#quilt.plot(PDF$Long, PDF$Lat, PDF$MaurerP)
#quilt.plot(PDF$Long, PDF$Lat, PDF$DF1)

pdf("~/Documents/Predictability_Project/P2_CMIP5_predictability/data/monthlypercent/pcm/historic/TaylorPlot.pdf",
    width = 18, height = 10)

m <- matrix(c(1,2,3,4,4,4),nrow=2,ncol=3,byrow=T)
layout(mat = m, heights = c(0.4,0.4,0.2))

par(mar = c(2,8,1,2),
    oma = c(5,7,1,1),
    mgp = c(3, 1, 0))

taylor.diagram(PDF$MaurerP, PDF$CMIPMean,xlab="standard deviation",main="Predictability",cex.main=2,
               add=F,pch=19,col="black",pcex = 2, cex.lab = 1.5, cex = 1.5)

taylor.diagram(PDF$MaurerP, PDF$DF1, add=T, pch=1,col="red")
taylor.diagram(PDF$MaurerP, PDF$DF2, add=T, pch=1,col="red")
taylor.diagram(PDF$MaurerP, PDF$DF3, add=T, pch=1,col="red")
taylor.diagram(PDF$MaurerP, PDF$DF4, add=T, pch=1,col="red")
taylor.diagram(PDF$MaurerP, PDF$DF5, add=T, pch=1,col="red")
taylor.diagram(PDF$MaurerP, PDF$DF6, add=T, pch=1,col="red")
taylor.diagram(PDF$MaurerP, PDF$DF7, add=T, pch=1,col="red")
taylor.diagram(PDF$MaurerP, PDF$DF8, add=T, pch=1,col="red")
taylor.diagram(PDF$MaurerP, PDF$DF9, add=T, pch=1,col="red")
taylor.diagram(PDF$MaurerP, PDF$DF10, add=T, pch=1,col="red")
taylor.diagram(PDF$MaurerP, PDF$DF11, add=T, pch=1,col="red")
taylor.diagram(PDF$MaurerP, PDF$DF12, add=T, pch=1,col="red")
taylor.diagram(PDF$MaurerP, PDF$DF13, add=T, pch=1,col="red")
taylor.diagram(PDF$MaurerP, PDF$DF14, add=T, pch=1,col="red")
#taylor.diagram(PDF$MaurerP, PDF$DF15, add=T, pch=1,col="red")
taylor.diagram(PDF$MaurerP, PDF$DF16, add=T, pch=1,col="red")
taylor.diagram(PDF$MaurerP, PDF$DF17, add=T, pch=1,col="red")
taylor.diagram(PDF$MaurerP, PDF$DF18, add=T, pch=1,col="red")
taylor.diagram(PDF$MaurerP, PDF$DF19, add=T, pch=1,col="red")
taylor.diagram(PDF$MaurerP, PDF$DF20, add=T, pch=1,col="red")
taylor.diagram(PDF$MaurerP, PDF$DF21, add=T, pch=1,col="red")
taylor.diagram(PDF$MaurerP, PDF$DF22, add=T, pch=1,col="red")
taylor.diagram(PDF$MaurerP, PDF$DF23, add=T, pch=1,col="red")
#taylor.diagram(PDF$MaurerP, PDF$DF24, add=T, pch=1,col="red")
taylor.diagram(PDF$MaurerP, PDF$DF25, add=T, pch=1,col="red")
taylor.diagram(PDF$MaurerP, PDF$DF26, add=T, pch=1,col="red")
taylor.diagram(PDF$MaurerP, PDF$DF27, add=T, pch=1,col="red")
taylor.diagram(PDF$MaurerP, PDF$DF28, add=T, pch=1,col="red")
taylor.diagram(PDF$MaurerP, PDF$DF29, add=T, pch=1,col="red")
taylor.diagram(PDF$MaurerP, PDF$DF30, add=T, pch=1,col="red")
taylor.diagram(PDF$MaurerP, PDF$DF31, add=T, pch=1,col="red")
taylor.diagram(PDF$MaurerP, PDF$DF32, add=T, pch=1,col="red")
taylor.diagram(PDF$MaurerP, PDF$DF33, add=T, pch=1,col="red")
taylor.diagram(PDF$MaurerP, PDF$DF34, add=T, pch=1,col="red")
taylor.diagram(PDF$MaurerP, PDF$DF35, add=T, pch=1,col="red")
taylor.diagram(PDF$MaurerP, PDF$DF36, add=T, pch=1,col="red")
taylor.diagram(PDF$MaurerP, PDF$DF37, add=T, pch=1,col="red")

taylor.diagram(PDF$MaurerP, PDF$CMIPMean, 
               add=T,pch=19,col="black")

#lpos<-1.5*sd(PDF$MaurerP)
#legend(lpos,lpos,legend=c("Maurer","CMIP mean","individual models"),
#       pch=c(1,19,1),
#       col=c("black","black","red"))


taylor.diagram(CDF$MaurerC, CDF$CMIPMean,xlab="standard deviation",main="Constancy",cex.main=2,
               add=F,pch=19,col="black",pcex = 2, cex.lab = 1.5, cex = 1.5)

taylor.diagram(CDF$MaurerC, CDF$DF1, add=T, pch=1,col="red")
taylor.diagram(CDF$MaurerC, CDF$DF2, add=T, pch=1,col="red")
taylor.diagram(CDF$MaurerC, CDF$DF3, add=T, pch=1,col="red")
taylor.diagram(CDF$MaurerC, CDF$DF4, add=T, pch=1,col="red")
taylor.diagram(CDF$MaurerC, CDF$DF5, add=T, pch=1,col="red")
taylor.diagram(CDF$MaurerC, CDF$DF6, add=T, pch=1,col="red")
taylor.diagram(CDF$MaurerC, CDF$DF7, add=T, pch=1,col="red")
taylor.diagram(CDF$MaurerC, CDF$DF8, add=T, pch=1,col="red")
taylor.diagram(CDF$MaurerC, CDF$DF9, add=T, pch=1,col="red")
taylor.diagram(CDF$MaurerC, CDF$DF10, add=T, pch=1,col="red")
taylor.diagram(CDF$MaurerC, CDF$DF11, add=T, pch=1,col="red")
taylor.diagram(CDF$MaurerC, CDF$DF12, add=T, pch=1,col="red")
taylor.diagram(CDF$MaurerC, CDF$DF13, add=T, pch=1,col="red")
taylor.diagram(CDF$MaurerC, CDF$DF14, add=T, pch=1,col="red")
#taylor.diagram(CDF$MaurerC, CDF$DF15, add=T, pch=1,col="red")
taylor.diagram(CDF$MaurerC, CDF$DF16, add=T, pch=1,col="red")
taylor.diagram(CDF$MaurerC, CDF$DF17, add=T, pch=1,col="red")
taylor.diagram(CDF$MaurerC, CDF$DF18, add=T, pch=1,col="red")
taylor.diagram(CDF$MaurerC, CDF$DF19, add=T, pch=1,col="red")
taylor.diagram(CDF$MaurerC, CDF$DF20, add=T, pch=1,col="red")
taylor.diagram(CDF$MaurerC, CDF$DF21, add=T, pch=1,col="red")
taylor.diagram(CDF$MaurerC, CDF$DF22, add=T, pch=1,col="red")
taylor.diagram(CDF$MaurerC, CDF$DF23, add=T, pch=1,col="red")
#taylor.diagram(CDF$MaurerC, CDF$DF24, add=T, pch=1,col="red")
taylor.diagram(CDF$MaurerC, CDF$DF25, add=T, pch=1,col="red")
taylor.diagram(CDF$MaurerC, CDF$DF26, add=T, pch=1,col="red")
taylor.diagram(CDF$MaurerC, CDF$DF27, add=T, pch=1,col="red")
taylor.diagram(CDF$MaurerC, CDF$DF28, add=T, pch=1,col="red")
taylor.diagram(CDF$MaurerC, CDF$DF29, add=T, pch=1,col="red")
taylor.diagram(CDF$MaurerC, CDF$DF30, add=T, pch=1,col="red")
taylor.diagram(CDF$MaurerC, CDF$DF31, add=T, pch=1,col="red")
taylor.diagram(CDF$MaurerC, CDF$DF32, add=T, pch=1,col="red")
taylor.diagram(CDF$MaurerC, CDF$DF33, add=T, pch=1,col="red")
taylor.diagram(CDF$MaurerC, CDF$DF34, add=T, pch=1,col="red")
taylor.diagram(CDF$MaurerC, CDF$DF35, add=T, pch=1,col="red")
taylor.diagram(CDF$MaurerC, CDF$DF36, add=T, pch=1,col="red")
taylor.diagram(CDF$MaurerC, CDF$DF37, add=T, pch=1,col="red")

taylor.diagram(CDF$MaurerC, CDF$CMIPMean,
               add=T,pch=19,col="black")


taylor.diagram(MDF$MaurerM, MDF$CMIPMean,xlab="standard deviation",main="Seasonality",cex.main=2,
               add=F,pch=19,col="black",pcex = 2, cex.lab = 1.5, cex = 1.5)

taylor.diagram(MDF$MaurerM, MDF$DF1, add=T, pch=1,col="red")
taylor.diagram(MDF$MaurerM, MDF$DF2, add=T, pch=1,col="red")
taylor.diagram(MDF$MaurerM, MDF$DF3, add=T, pch=1,col="red")
taylor.diagram(MDF$MaurerM, MDF$DF4, add=T, pch=1,col="red")
taylor.diagram(MDF$MaurerM, MDF$DF5, add=T, pch=1,col="red")
taylor.diagram(MDF$MaurerM, MDF$DF6, add=T, pch=1,col="red")
taylor.diagram(MDF$MaurerM, MDF$DF7, add=T, pch=1,col="red")
taylor.diagram(MDF$MaurerM, MDF$DF8, add=T, pch=1,col="red")
taylor.diagram(MDF$MaurerM, MDF$DF9, add=T, pch=1,col="red")
taylor.diagram(MDF$MaurerM, MDF$DF10, add=T, pch=1,col="red")
taylor.diagram(MDF$MaurerM, MDF$DF11, add=T, pch=1,col="red")
taylor.diagram(MDF$MaurerM, MDF$DF12, add=T, pch=1,col="red")
taylor.diagram(MDF$MaurerM, MDF$DF13, add=T, pch=1,col="red")
taylor.diagram(MDF$MaurerM, MDF$DF14, add=T, pch=1,col="red")
#taylor.diagram(MDF$MaurerM, MDF$DF15, add=T, pch=1,col="red")
taylor.diagram(MDF$MaurerM, MDF$DF16, add=T, pch=1,col="red")
taylor.diagram(MDF$MaurerM, MDF$DF17, add=T, pch=1,col="red")
taylor.diagram(MDF$MaurerM, MDF$DF18, add=T, pch=1,col="red")
taylor.diagram(MDF$MaurerM, MDF$DF19, add=T, pch=1,col="red")
taylor.diagram(MDF$MaurerM, MDF$DF20, add=T, pch=1,col="red")
taylor.diagram(MDF$MaurerM, MDF$DF21, add=T, pch=1,col="red")
taylor.diagram(MDF$MaurerM, MDF$DF22, add=T, pch=1,col="red")
taylor.diagram(MDF$MaurerM, MDF$DF23, add=T, pch=1,col="red")
#taylor.diagram(MDF$MaurerM, MDF$DF24, add=T, pch=1,col="red")
taylor.diagram(MDF$MaurerM, MDF$DF25, add=T, pch=1,col="red")
taylor.diagram(MDF$MaurerM, MDF$DF26, add=T, pch=1,col="red")
taylor.diagram(MDF$MaurerM, MDF$DF27, add=T, pch=1,col="red")
taylor.diagram(MDF$MaurerM, MDF$DF28, add=T, pch=1,col="red")
taylor.diagram(MDF$MaurerM, MDF$DF29, add=T, pch=1,col="red")
taylor.diagram(MDF$MaurerM, MDF$DF30, add=T, pch=1,col="red")
taylor.diagram(MDF$MaurerM, MDF$DF31, add=T, pch=1,col="red")
taylor.diagram(MDF$MaurerM, MDF$DF32, add=T, pch=1,col="red")
taylor.diagram(MDF$MaurerM, MDF$DF33, add=T, pch=1,col="red")
taylor.diagram(MDF$MaurerM, MDF$DF34, add=T, pch=1,col="red")
taylor.diagram(MDF$MaurerM, MDF$DF35, add=T, pch=1,col="red")
taylor.diagram(MDF$MaurerM, MDF$DF36, add=T, pch=1,col="red")
taylor.diagram(MDF$MaurerM, MDF$DF37, add=T, pch=1,col="red")

taylor.diagram(MDF$MaurerM, MDF$CMIPMean, xlab="standard deviation",main="",
               add=T,pch=19,col="black")

plot(1,type="n",axes=F, xlab="",ylab="")
legend(x = "top", inset = 0,
       legend=c("Maurer","CMIP mean","individual models"),
       pch=c(1,19,1),
       col=c("black","black","red"), cex=3, horiz = T)

dev.off()

####################################################################################
##Generate CMIP5 historic, rcp45, rcp85 and SDnoBC historic cohesive datasets
#
#
##CMIP5 SDnoBC historic
#
#
####################################################################################
MaurerDF <- read.table("~/Documents/Predictability_Project/P2_CMIP5_predictability/data/Maurer_monthly/MonthlyPCM/Maurer_Monthly_Percent_PCM.csv",
                       header=T,sep=",")


MaurerDF[,"Long"] <- MaurerDF[,"Long"] + 360

Maurer_raw <- cbind(MaurerDF$Lat, MaurerDF$Long,MaurerDF$index)
colnames(Maurer_raw) <- c("y","x","index")
Maurer_raw <- as.data.frame(Maurer_raw,stringsAsFactors=F)

coordinates(Maurer_raw) <- ~x+y
gridded(Maurer_raw) =T
r <- raster(Maurer_raw)
plot(r)

##Transfer all files into historic folder within pcm folder
DF1 <- read.table("~/Documents/Predictability_Project/P2_CMIP5_predictability/data/monthlypercent/SDnoBC/pcm/historic/access1-0/access1-0_DF.csv",
                  header=T,sep=",")

DF2 <- read.table("~/Documents/Predictability_Project/P2_CMIP5_predictability/data/monthlypercent/SDnoBC/pcm/historic/access1-3/access1-3_DF.csv",
                  header=T,sep=",")

DF3 <- read.table("~/Documents/Predictability_Project/P2_CMIP5_predictability/data/monthlypercent/SDnoBC/pcm/historic/bcc-csm1-1/bcc-csm1-1_DF.csv",
                  header=T,sep=",")

DF4 <- read.table("~/Documents/Predictability_Project/P2_CMIP5_predictability/data/monthlypercent/SDnoBC/pcm/historic/bcc-csm1-1-m/bcc-csm1-1-m_DF.csv",
                  header=T,sep=",")

DF5 <- read.table("~/Documents/Predictability_Project/P2_CMIP5_predictability/data/monthlypercent/SDnoBC/pcm/historic/canesm2/canesm2_DF.csv",
                  header=T,sep=",")

DF6 <- read.table("~/Documents/Predictability_Project/P2_CMIP5_predictability/data/monthlypercent/SDnoBC/pcm/historic/ccsm4/ccsm4_DF.csv",
                  header=T,sep=",")

DF7 <- read.table("~/Documents/Predictability_Project/P2_CMIP5_predictability/data/monthlypercent/SDnoBC/pcm/historic/cesm1-bgc/cesm1-bgc_DF.csv",
                  header=T,sep=",")

DF8 <- read.table("~/Documents/Predictability_Project/P2_CMIP5_predictability/data/monthlypercent/SDnoBC/pcm/historic/cesm1-cam5/cesm1-cam5_DF.csv",
                  header=T,sep=",")

DF9 <- read.table("~/Documents/Predictability_Project/P2_CMIP5_predictability/data/monthlypercent/SDnoBC/pcm/historic/cmcc-cm/cmcc-cm_DF.csv",
                  header=T,sep=",")

DF10 <- read.table("~/Documents/Predictability_Project/P2_CMIP5_predictability/data/monthlypercent/SDnoBC/pcm/historic/cnrm-cm5/cnrm-cm5_DF.csv",
                   header=T,sep=",")

DF11 <- read.table("~/Documents/Predictability_Project/P2_CMIP5_predictability/data/monthlypercent/SDnoBC/pcm/historic/csiro-mk3-6-0/csiro-mk3-6-0_DF.csv",
                   header=T,sep=",")

DF12 <- read.table("~/Documents/Predictability_Project/P2_CMIP5_predictability/data/monthlypercent/SDnoBC/pcm/historic/ec-earth/ec-earth_DF.csv",
                   header=T,sep=",")

DF13 <- read.table("~/Documents/Predictability_Project/P2_CMIP5_predictability/data/monthlypercent/SDnoBC/pcm/historic/fgoals-g2/fgoals-g2_DF.csv",
                   header=T,sep=",")

DF14 <- read.table("~/Documents/Predictability_Project/P2_CMIP5_predictability/data/monthlypercent/SDnoBC/pcm/historic/fgoals-s2/fgoals-s2_DF.csv",
                   header=T,sep=",")

DF15 <- read.table("~/Documents/Predictability_Project/P2_CMIP5_predictability/data/monthlypercent/SDnoBC/pcm/historic/fio-esm/fio-esm_DF.csv",
                   header=T,sep=",")

DF16 <- read.table("~/Documents/Predictability_Project/P2_CMIP5_predictability/data/monthlypercent/SDnoBC/pcm/historic/gfdl-cm3/gfdl-cm3_DF.csv",
                   header=T,sep=",")

DF17 <- read.table("~/Documents/Predictability_Project/P2_CMIP5_predictability/data/monthlypercent/SDnoBC/pcm/historic/gfdl-esm2g/gfdl-esm2g_DF.csv",
                   header=T,sep=",")

DF18 <- read.table("~/Documents/Predictability_Project/P2_CMIP5_predictability/data/monthlypercent/SDnoBC/pcm/historic/gfdl-esm2m/gfdl-esm2m_DF.csv",
                   header=T,sep=",")

DF19 <- read.table("~/Documents/Predictability_Project/P2_CMIP5_predictability/data/monthlypercent/SDnoBC/pcm/historic/giss-e2-r/giss-e2-r_DF.csv",
                   header=T,sep=",")

DF20 <- read.table("~/Documents/Predictability_Project/P2_CMIP5_predictability/data/monthlypercent/SDnoBC/pcm/historic/giss-e2-r-cc/giss-e2-r-cc_DF.csv",
                   header=T,sep=",")

DF21 <- read.table("~/Documents/Predictability_Project/P2_CMIP5_predictability/data/monthlypercent/SDnoBC/pcm/historic/hadcm3/hadcm3_DF.csv",
                   header=T,sep=",")

DF22 <- read.table("~/Documents/Predictability_Project/P2_CMIP5_predictability/data/monthlypercent/SDnoBC/pcm/historic/hadgem2-ao/hadgem2-ao_DF.csv",
                   header=T,sep=",")

#DF23 <- read.table("~/Documents/Predictability_Project/P2_CMIP5_predictability/data/monthlypercent/SDnoBC/pcm/historic/hadgem2-cc/hadgem2-cc_DF.csv",
#                   header=T,sep=",")

#DF24 <- read.table("~/Documents/Predictability_Project/P2_CMIP5_predictability/data/monthlypercent/SDnoBC/pcm/historic/hadgem2-es/hadgem2-es_DF.csv",
#                   header=T,sep=",")

DF25 <- read.table("~/Documents/Predictability_Project/P2_CMIP5_predictability/data/monthlypercent/SDnoBC/pcm/historic/inmcm4/inmcm4_DF.csv",
                   header=T,sep=",")

DF26 <- read.table("~/Documents/Predictability_Project/P2_CMIP5_predictability/data/monthlypercent/SDnoBC/pcm/historic/ipsl-cm5a-lr/ipsl-cm5a-lr_DF.csv",
                   header=T,sep=",")

DF27 <- read.table("~/Documents/Predictability_Project/P2_CMIP5_predictability/data/monthlypercent/SDnoBC/pcm/historic/ipsl-cm5a-mr/ipsl-cm5a-mr_DF.csv",
                   header=T,sep=",")

DF28 <- read.table("~/Documents/Predictability_Project/P2_CMIP5_predictability/data/monthlypercent/SDnoBC/pcm/historic/ipsl-cm5b-lr/ipsl-cm5b-lr_DF.csv",
                   header=T,sep=",")

DF29 <- read.table("~/Documents/Predictability_Project/P2_CMIP5_predictability/data/monthlypercent/SDnoBC/pcm/historic/miroc4h/miroc4h_DF.csv",
                   header=T,sep=",")

DF30 <- read.table("~/Documents/Predictability_Project/P2_CMIP5_predictability/data/monthlypercent/SDnoBC/pcm/historic/miroc5/miroc5_DF.csv",
                   header=T,sep=",")

DF31 <- read.table("~/Documents/Predictability_Project/P2_CMIP5_predictability/data/monthlypercent/SDnoBC/pcm/historic/miroc-esm/miroc-esm_DF.csv",
                   header=T,sep=",")

DF32 <- read.table("~/Documents/Predictability_Project/P2_CMIP5_predictability/data/monthlypercent/SDnoBC/pcm/historic/miroc-esm-chem/miroc-esm-chem_DF.csv",
                   header=T,sep=",")

DF33 <- read.table("~/Documents/Predictability_Project/P2_CMIP5_predictability/data/monthlypercent/SDnoBC/pcm/historic/mpi-esm-lr/mpi-esm-lr_DF.csv",
                   header=T,sep=",")

DF34 <- read.table("~/Documents/Predictability_Project/P2_CMIP5_predictability/data/monthlypercent/SDnoBC/pcm/historic/mpi-esm-mr/mpi-esm-mr_DF.csv",
                   header=T,sep=",")

DF35 <- read.table("~/Documents/Predictability_Project/P2_CMIP5_predictability/data/monthlypercent/SDnoBC/pcm/historic/mri-cgcm3/mri-cgcm3_DF.csv",
                   header=T,sep=",")

DF36 <- read.table("~/Documents/Predictability_Project/P2_CMIP5_predictability/data/monthlypercent/SDnoBC/pcm/historic/noresm1-m/noresm1-m_DF.csv",
                   header=T,sep=",")

DF37 <- read.table("~/Documents/Predictability_Project/P2_CMIP5_predictability/data/monthlypercent/SDnoBC/pcm/historic/noresm1-me/noresm1-me_DF.csv",
                   header=T,sep=",")


rawPDF <- cbind(DF1$Lat, DF1$Long,
                DF1$P, DF2$P, DF3$P, DF4$P, DF5$P,
                DF6$P, DF7$P, DF8$P, DF9$P, DF10$P,
                DF11$P, DF12$P, DF13$P, DF14$P, DF15$P,
                DF16$P, DF17$P, DF18$P, DF19$P, DF20$P,
                DF21$P, DF22$P, #DF23$P, #DF24$P, 
                DF25$P,
                DF26$P, DF27$P, DF28$P, DF29$P, DF30$P,
                DF31$P, DF32$P, DF33$P, DF34$P, DF35$P,
                DF36$P, DF37$P)

colnames(rawPDF) <- c("Lat","Long",
                      "DF1","DF2","DF3","DF4","DF5",
                      "DF6","DF7","DF8","DF9","DF10",
                      "DF11","DF12","DF13","DF14","DF15",
                      "DF16","DF17","DF18","DF19","DF20",
                      "DF21","DF22",#"DF23",#"DF24",
                      "DF25",
                      "DF26","DF27","DF28","DF29","DF30",
                      "DF31","DF32","DF33","DF34","DF35",
                      "DF36","DF37")

rawPDF <- as.data.frame(rawPDF, stringsAsFactors=F)
rawPDF[,"index"] <- c(1:61777)

rawPDF[,"newMean"] <- (rawPDF$DF1 +  rawPDF$DF2 + rawPDF$DF3 + rawPDF$DF4 + rawPDF$DF5 +
                         rawPDF$DF6 +  rawPDF$DF7 + rawPDF$DF8 + rawPDF$DF9 + rawPDF$DF10 +
                         rawPDF$DF11 +  rawPDF$DF12 + rawPDF$DF13 + rawPDF$DF14 + rawPDF$DF15 +
                         rawPDF$DF16 +  rawPDF$DF17 + rawPDF$DF18 + rawPDF$DF19 + rawPDF$DF20 +
                         rawPDF$DF21 +  rawPDF$DF22 + #rawPDF$DF23 + #rawPDF$DF24 + 
                         rawPDF$DF25 +
                         rawPDF$DF26 +  rawPDF$DF27 + rawPDF$DF28 + rawPDF$DF29 + rawPDF$DF30 +
                         rawPDF$DF31 +  rawPDF$DF32 + rawPDF$DF33 + rawPDF$DF34 + rawPDF$DF35 +
                         rawPDF$DF36 +  rawPDF$DF37)/35

rawPDF<- rawPDF[,c("index","Lat","Long",
                   "DF1","DF2","DF3","DF4","DF5",
                   "DF6","DF7","DF8","DF9","DF10",
                   "DF11","DF12","DF13","DF14","DF15",
                   "DF16","DF17","DF18","DF19","DF20",
                   "DF21","DF22",#"DF23",#"DF24",
                   "DF25",
                   "DF26","DF27","DF28","DF29","DF30",
                   "DF31","DF32","DF33","DF34","DF35",
                   "DF36","DF37","newMean")]

rawCDF <- cbind(DF1$Lat, DF1$Long,
                DF1$C, DF2$C, DF3$C, DF4$C, DF5$C,
                DF6$C, DF7$C, DF8$C, DF9$C, DF10$C,
                DF11$C, DF12$C, DF13$C, DF14$C, DF15$C,
                DF16$C, DF17$C, DF18$C, DF19$C, DF20$C,
                DF21$C, DF22$C, #DF23$C, #DF24$C, 
                DF25$C,
                DF26$C, DF27$C, DF28$C, DF29$C, DF30$C,
                DF31$C, DF32$C, DF33$C, DF34$C, DF35$C,
                DF36$C, DF37$C)

colnames(rawCDF) <- c("Lat","Long",
                      "DF1","DF2","DF3","DF4","DF5",
                      "DF6","DF7","DF8","DF9","DF10",
                      "DF11","DF12","DF13","DF14","DF15",
                      "DF16","DF17","DF18","DF19","DF20",
                      "DF21","DF22",#"DF23",#"DF24",
                      "DF25",
                      "DF26","DF27","DF28","DF29","DF30",
                      "DF31","DF32","DF33","DF34","DF35",
                      "DF36","DF37")

rawCDF <- as.data.frame(rawCDF, stringsAsFactors=F)
rawCDF[,"index"] <- c(1:61777)

rawCDF[,"newMean"] <- (rawCDF$DF1 +  rawCDF$DF2 + rawCDF$DF3 + rawCDF$DF4 + rawCDF$DF5 +
                         rawCDF$DF6 +  rawCDF$DF7 + rawCDF$DF8 + rawCDF$DF9 + rawCDF$DF10 +
                         rawCDF$DF11 +  rawCDF$DF12 + rawCDF$DF13 + rawCDF$DF14 + rawCDF$DF15 +
                         rawCDF$DF16 +  rawCDF$DF17 + rawCDF$DF18 + rawCDF$DF19 + rawCDF$DF20 +
                         rawCDF$DF21 +  rawCDF$DF22 + #rawCDF$DF23 + #rawCDF$DF24 + 
                         rawCDF$DF25 +
                         rawCDF$DF26 +  rawCDF$DF27 + rawCDF$DF28 + rawCDF$DF29 + rawCDF$DF30 +
                         rawCDF$DF31 +  rawCDF$DF32 + rawCDF$DF33 + rawCDF$DF34 + rawCDF$DF35 +
                         rawCDF$DF36 +  rawCDF$DF37)/35


rawCDF<- rawCDF[,c("index","Lat","Long",
                   "DF1","DF2","DF3","DF4","DF5",
                   "DF6","DF7","DF8","DF9","DF10",
                   "DF11","DF12","DF13","DF14","DF15",
                   "DF16","DF17","DF18","DF19","DF20",
                   "DF21","DF22",#"DF23",#"DF24",
                   "DF25",
                   "DF26","DF27","DF28","DF29","DF30",
                   "DF31","DF32","DF33","DF34","DF35",
                   "DF36","DF37","newMean")]


rawMDF <- cbind(DF1$Lat, DF1$Long, 
                DF1$M, DF2$M, DF3$M, DF4$M, DF5$M,
                DF6$M, DF7$M, DF8$M, DF9$M, DF10$M,
                DF11$M, DF12$M, DF13$M, DF14$M, DF15$M,
                DF16$M, DF17$M, DF18$M, DF19$M, DF20$M,
                DF21$M, DF22$M, #DF23$M, #DF24$M, 
                DF25$M,
                DF26$M, DF27$M, DF28$M, DF29$M, DF30$M,
                DF31$M, DF32$M, DF33$M, DF34$M, DF35$M,
                DF36$M, DF37$M)

colnames(rawMDF) <- c("Lat","Long",
                      "DF1","DF2","DF3","DF4","DF5",
                      "DF6","DF7","DF8","DF9","DF10",
                      "DF11","DF12","DF13","DF14","DF15",
                      "DF16","DF17","DF18","DF19","DF20",
                      "DF21","DF22",#"DF23",#"DF24",
                      "DF25",
                      "DF26","DF27","DF28","DF29","DF30",
                      "DF31","DF32","DF33","DF34","DF35",
                      "DF36","DF37")

rawMDF <- as.data.frame(rawMDF, stringsAsFactors=F)
rawMDF[,"index"] <- c(1:61777)

rawMDF[,"newMean"] <- (rawMDF$DF1 +  rawMDF$DF2 + rawMDF$DF3 + rawMDF$DF4 + rawMDF$DF5 +
                         rawMDF$DF6 +  rawMDF$DF7 + rawMDF$DF8 + rawMDF$DF9 + rawMDF$DF10 +
                         rawMDF$DF11 +  rawMDF$DF12 + rawMDF$DF13 + rawMDF$DF14 + rawMDF$DF15 +
                         rawMDF$DF16 +  rawMDF$DF17 + rawMDF$DF18 + rawMDF$DF19 + rawMDF$DF20 +
                         rawMDF$DF21 +  rawMDF$DF22 + #rawMDF$DF23 + #rawMDF$DF24 + 
                         rawMDF$DF25 +
                         rawMDF$DF26 +  rawMDF$DF27 + rawMDF$DF28 + rawMDF$DF29 + rawMDF$DF30 +
                         rawMDF$DF31 +  rawMDF$DF32 + rawMDF$DF33 + rawMDF$DF34 + rawMDF$DF35 +
                         rawMDF$DF36 +  rawMDF$DF37)/35


rawMDF<- rawMDF[,c("index","Lat","Long",
                   "DF1","DF2","DF3","DF4","DF5",
                   "DF6","DF7","DF8","DF9","DF10",
                   "DF11","DF12","DF13","DF14","DF15",
                   "DF16","DF17","DF18","DF19","DF20",
                   "DF21","DF22",#"DF23",#"DF24",
                   "DF25",
                   "DF26","DF27","DF28","DF29","DF30",
                   "DF31","DF32","DF33","DF34","DF35",
                   "DF36","DF37","newMean")]

CMIPMean_raw <- cbind(rawPDF$Lat, rawPDF$Long,rawPDF$index)
colnames(CMIPMean_raw) <- c("y","x","Site")
CMIPMean_raw <- as.data.frame(CMIPMean_raw,stringsAsFactors=F)

coordinates(CMIPMean_raw) <- ~x+y
gridded(CMIPMean_raw) =T
r_crop <- raster(CMIPMean_raw)

newDF <- crop(r,r_crop)

interm.matrix <- rasterToPoints(newDF)
interm.matrix <- as.data.frame(interm.matrix)
length(interm.matrix$index)

Maurer_new <- crop(newDF,r)
r_matrix <- rasterToPoints(Maurer_new)
r_matrix <- as.data.frame(r_matrix)

MaurerNewDF <- r_matrix

r_matrix[,"index"] <- 1
coordinates(r_matrix) <- ~x+y
gridded(r_matrix) =T
r <- raster(r_matrix)

ExtractPol <- rasterToPolygons(r,dissolve=T)

for (i in MaurerNewDF$index)
{
  MaurerNewDF[MaurerNewDF$index == i,"Site_ID"] <- MaurerDF[MaurerDF$index == i, "Site_ID"]
  MaurerNewDF[MaurerNewDF$index == i,"P"] <- MaurerDF[MaurerDF$index == i, "P"]
  MaurerNewDF[MaurerNewDF$index == i,"C"] <- MaurerDF[MaurerDF$index == i, "C"]
  MaurerNewDF[MaurerNewDF$index == i,"M"] <- MaurerDF[MaurerDF$index == i, "M"]
}

##Process each individual DF dataset in rawPDF, rawCDF and rawMDF

PDF.interm <- cbind(rawPDF$Lat, rawPDF$Long,rawPDF$newMean)
colnames(PDF.interm) <- c("y","x","newMean")
PDF.interm <- as.data.frame(PDF.interm,stringsAsFactors=F)

coordinates(PDF.interm) <- ~x+y
gridded(PDF.interm) =T
r_crop <- raster(PDF.interm)

DF <- crop(r_crop, ExtractPol)
fr <- rasterize(ExtractPol, DF)
lr <- mask(x=DF, mask=fr)

output <- rasterToPoints(lr)
output <- as.data.frame(output,stringsAsFactors=F)

dimension <- dim(rawPDF)

for (i in 4:(dimension[2]-1))
{
  PDF.interm <- cbind(rawPDF$Lat, rawPDF$Long,rawPDF[,i])
  
  colnames(PDF.interm) <- c("y","x",paste("DF",i-3,sep=""))
  PDF.interm <- as.data.frame(PDF.interm,stringsAsFactors=F)
  
  coordinates(PDF.interm) <- ~x+y
  gridded(PDF.interm) =T
  r_crop <- raster(PDF.interm)
  
  DF <- crop(r_crop, ExtractPol)
  fr <- rasterize(ExtractPol, DF)
  lr <- mask(x=DF, mask=fr)
  
  output2 <- rasterToPoints(lr)
  output2 <- as.data.frame(output2,stringsAsFactors=F)
  output[,i] <- output2[,3]
}

PDF <- output
colnames(PDF) <- c("Long","Lat",
                   "CMIPMean",
                   "DF1","DF2","DF3","DF4","DF5",
                   "DF6","DF7","DF8","DF9","DF10",
                   "DF11","DF12","DF13","DF14","DF15",
                   "DF16","DF17","DF18","DF19","DF20",
                   "DF21","DF22",#"DF23",#"DF24",
                   "DF25",
                   "DF26","DF27","DF28","DF29","DF30",
                   "DF31","DF32","DF33","DF34","DF35",
                   "DF36","DF37")


CDF.interm <- cbind(rawCDF$Lat, rawCDF$Long,rawCDF$newMean)
colnames(CDF.interm) <- c("y","x","newMean")
CDF.interm <- as.data.frame(CDF.interm,stringsAsFactors=F)

coordinates(CDF.interm) <- ~x+y
gridded(CDF.interm) =T
r_crop <- raster(CDF.interm)

DF <- crop(r_crop, ExtractPol)
fr <- rasterize(ExtractPol, DF)
lr <- mask(x=DF, mask=fr)

output <- rasterToPoints(lr)
output <- as.data.frame(output,stringsAsFactors=F)

dimension <- dim(rawCDF)

for (i in 4:(dimension[2]-1))
{
  CDF.interm <- cbind(rawCDF$Lat, rawCDF$Long,rawCDF[,i])
  
  colnames(CDF.interm) <- c("y","x",paste("DF",i-3,sep=""))
  CDF.interm <- as.data.frame(CDF.interm,stringsAsFactors=F)
  
  coordinates(CDF.interm) <- ~x+y
  gridded(CDF.interm) =T
  r_crop <- raster(CDF.interm)
  
  DF <- crop(r_crop, ExtractPol)
  fr <- rasterize(ExtractPol, DF)
  lr <- mask(x=DF, mask=fr)
  
  output2 <- rasterToPoints(lr)
  output2 <- as.data.frame(output2,stringsAsFactors=F)
  output[,i] <- output2[,3]
}


CDF <- output
colnames(CDF) <- c("Long","Lat",
                   "CMIPMean",
                   "DF1","DF2","DF3","DF4","DF5",
                   "DF6","DF7","DF8","DF9","DF10",
                   "DF11","DF12","DF13","DF14","DF15",
                   "DF16","DF17","DF18","DF19","DF20",
                   "DF21","DF22",#"DF23",#"DF24",
                   "DF25",
                   "DF26","DF27","DF28","DF29","DF30",
                   "DF31","DF32","DF33","DF34","DF35",
                   "DF36","DF37")

MDF.interm <- cbind(rawMDF$Lat, rawMDF$Long,rawMDF$newMean)
colnames(MDF.interm) <- c("y","x","newMean")
MDF.interm <- as.data.frame(MDF.interm,stringsAsFactors=F)

coordinates(MDF.interm) <- ~x+y
gridded(MDF.interm) =T
r_crop <- raster(MDF.interm)

DF <- crop(r_crop, ExtractPol)
fr <- rasterize(ExtractPol, DF)
lr <- mask(x=DF, mask=fr)

output <- rasterToPoints(lr)
output <- as.data.frame(output,stringsAsFactors=F)

dimension <- dim(rawMDF)

for (i in 4:(dimension[2]-1))
{
  MDF.interm <- cbind(rawMDF$Lat, rawMDF$Long,rawMDF[,i])
  
  colnames(MDF.interm) <- c("y","x",paste("DF",i-3,sep=""))
  MDF.interm <- as.data.frame(MDF.interm,stringsAsFactors=F)
  
  coordinates(MDF.interm) <- ~x+y
  gridded(MDF.interm) =T
  r_crop <- raster(MDF.interm)
  
  DF <- crop(r_crop, ExtractPol)
  fr <- rasterize(ExtractPol, DF)
  lr <- mask(x=DF, mask=fr)
  
  output2 <- rasterToPoints(lr)
  output2 <- as.data.frame(output2,stringsAsFactors=F)
  output[,i] <- output2[,3]
}


MDF <- output
colnames(MDF) <- c("Long","Lat",
                   "CMIPMean",
                   "DF1","DF2","DF3","DF4","DF5",
                   "DF6","DF7","DF8","DF9","DF10",
                   "DF11","DF12","DF13","DF14","DF15",
                   "DF16","DF17","DF18","DF19","DF20",
                   "DF21","DF22",#"DF23",#"DF24",
                   "DF25",
                   "DF26","DF27","DF28","DF29","DF30",
                   "DF31","DF32","DF33","DF34","DF35",
                   "DF36","DF37")

##diagnose x y coordinate in the right place
#test <- cbind(MaurerNewDF$x, MaurerNewDF$y, PDF$Lat, PDF$Long)
#colnames(test) <- c("x","y","Lat","Long")
#test <- as.data.frame(test,stringsAsFactors=F)

#test[,"Latdiff"] <- test[,"y"] - test[,"Lat"]
#test[,"Longdiff"] <- test[,"x"] - test[,"Long"]

PDF <- cbind(MaurerNewDF$x,MaurerNewDF$y,MaurerNewDF$index,
             MaurerNewDF$P,
             PDF)

PDF[,"Long"] <- NULL
PDF[,"Lat"] <- NULL
colnames(PDF) <- c("Long","Lat","index","MaurerP",
                   "CMIPMean","DF1","DF2","DF3","DF4","DF5",
                   "DF6","DF7","DF8","DF9","DF10",
                   "DF11","DF12","DF13","DF14","DF15",
                   "DF16","DF17","DF18","DF19","DF20",
                   "DF21","DF22",#"DF23",#"DF24",
                   "DF25",
                   "DF26","DF27","DF28","DF29","DF30",
                   "DF31","DF32","DF33","DF34","DF35",
                   "DF36","DF37")

CDF <- cbind(MaurerNewDF$x,MaurerNewDF$y,MaurerNewDF$index,
             MaurerNewDF$C,
             CDF)

CDF[,"Long"] <- NULL
CDF[,"Lat"] <- NULL
colnames(CDF) <- c("Long","Lat","index","MaurerC",
                   "CMIPMean","DF1","DF2","DF3","DF4","DF5",
                   "DF6","DF7","DF8","DF9","DF10",
                   "DF11","DF12","DF13","DF14","DF15",
                   "DF16","DF17","DF18","DF19","DF20",
                   "DF21","DF22",#"DF23",#"DF24",
                   "DF25",
                   "DF26","DF27","DF28","DF29","DF30",
                   "DF31","DF32","DF33","DF34","DF35",
                   "DF36","DF37")

MDF <- cbind(MaurerNewDF$x,MaurerNewDF$y,MaurerNewDF$index,
             MaurerNewDF$M,
             MDF)

MDF[,"Long"] <- NULL
MDF[,"Lat"] <- NULL
colnames(MDF) <- c("Long","Lat","index","MaurerM",
                   "CMIPMean","DF1","DF2","DF3","DF4","DF5",
                   "DF6","DF7","DF8","DF9","DF10",
                   "DF11","DF12","DF13","DF14","DF15",
                   "DF16","DF17","DF18","DF19","DF20",
                   "DF21","DF22",#"DF23",#"DF24",
                   "DF25",
                   "DF26","DF27","DF28","DF29","DF30",
                   "DF31","DF32","DF33","DF34","DF35",
                   "DF36","DF37")


write.table(PDF, "~/Documents/Predictability_Project/P2_CMIP5_predictability/data/monthlypercent/SDnoBC/pcm/historic/Taylorraw_P.csv",col.names=T,
            row.names=F,sep=",")

write.table(CDF, "~/Documents/Predictability_Project/P2_CMIP5_predictability/data/monthlypercent/SDnoBC/pcm/historic/Taylorraw_C.csv",col.names=T,
            row.names=F,sep=",")

write.table(MDF, "~/Documents/Predictability_Project/P2_CMIP5_predictability/data/monthlypercent/SDnoBC/pcm/historic/Taylorraw_M.csv",col.names=T,
            row.names=F,sep=",")

####################################################################################
#
#Graphics for SDnoBC Taylor plot
#
####################################################################################
PDF <- read.table("~/Documents/Predictability_Project/P2_CMIP5_predictability/data/monthlypercent/SDnoBC/pcm/historic/Taylorraw_P.csv",
                  header=T,sep=",")
CDF <- read.table("~/Documents/Predictability_Project/P2_CMIP5_predictability/data/monthlypercent/SDnoBC/pcm/historic/Taylorraw_C.csv",
                  header=T,sep=",")
MDF <- read.table("~/Documents/Predictability_Project/P2_CMIP5_predictability/data/monthlypercent/SDnoBC/pcm/historic/Taylorraw_M.csv",
                  header=T,sep=",")

#quilt.plot(PDF$Long, PDF$Lat, PDF$MaurerP)
#quilt.plot(PDF$Long, PDF$Lat, PDF$DF1)

pdf("~/Documents/Predictability_Project/P2_CMIP5_predictability/data/monthlypercent/SDnoBC/pcm/historic/TaylorPlot.pdf",
    width = 18, height = 10)

m <- matrix(c(1,2,3,4,4,4),nrow=2,ncol=3,byrow=T)
layout(mat = m, heights = c(0.4,0.4,0.2))

par(mar = c(2,8,1,2),
    oma = c(5,7,1,1),
    mgp = c(3, 1, 0))

taylor.diagram(PDF$MaurerP, PDF$CMIPMean,xlab="standard deviation",main="Predictability",cex.main=2,
               add=F,pch=19,col="black",pcex = 2, cex.lab = 1.5, cex = 1.5)

taylor.diagram(PDF$MaurerP, PDF$DF1, add=T, pch=1,col="red")
taylor.diagram(PDF$MaurerP, PDF$DF2, add=T, pch=1,col="red")
taylor.diagram(PDF$MaurerP, PDF$DF3, add=T, pch=1,col="red")
taylor.diagram(PDF$MaurerP, PDF$DF4, add=T, pch=1,col="red")
taylor.diagram(PDF$MaurerP, PDF$DF5, add=T, pch=1,col="red")
taylor.diagram(PDF$MaurerP, PDF$DF6, add=T, pch=1,col="red")
taylor.diagram(PDF$MaurerP, PDF$DF7, add=T, pch=1,col="red")
taylor.diagram(PDF$MaurerP, PDF$DF8, add=T, pch=1,col="red")
taylor.diagram(PDF$MaurerP, PDF$DF9, add=T, pch=1,col="red")
taylor.diagram(PDF$MaurerP, PDF$DF10, add=T, pch=1,col="red")
taylor.diagram(PDF$MaurerP, PDF$DF11, add=T, pch=1,col="red")
taylor.diagram(PDF$MaurerP, PDF$DF12, add=T, pch=1,col="red")
taylor.diagram(PDF$MaurerP, PDF$DF13, add=T, pch=1,col="red")
taylor.diagram(PDF$MaurerP, PDF$DF14, add=T, pch=1,col="red")
taylor.diagram(PDF$MaurerP, PDF$DF15, add=T, pch=1,col="red")
taylor.diagram(PDF$MaurerP, PDF$DF16, add=T, pch=1,col="red")
taylor.diagram(PDF$MaurerP, PDF$DF17, add=T, pch=1,col="red")
taylor.diagram(PDF$MaurerP, PDF$DF18, add=T, pch=1,col="red")
taylor.diagram(PDF$MaurerP, PDF$DF19, add=T, pch=1,col="red")
taylor.diagram(PDF$MaurerP, PDF$DF20, add=T, pch=1,col="red")
taylor.diagram(PDF$MaurerP, PDF$DF21, add=T, pch=1,col="red")
taylor.diagram(PDF$MaurerP, PDF$DF22, add=T, pch=1,col="red")
#taylor.diagram(PDF$MaurerP, PDF$DF23, add=T, pch=1,col="red")
#taylor.diagram(PDF$MaurerP, PDF$DF24, add=T, pch=1,col="red")
taylor.diagram(PDF$MaurerP, PDF$DF25, add=T, pch=1,col="red")
taylor.diagram(PDF$MaurerP, PDF$DF26, add=T, pch=1,col="red")
taylor.diagram(PDF$MaurerP, PDF$DF27, add=T, pch=1,col="red")
taylor.diagram(PDF$MaurerP, PDF$DF28, add=T, pch=1,col="red")
taylor.diagram(PDF$MaurerP, PDF$DF29, add=T, pch=1,col="red")
taylor.diagram(PDF$MaurerP, PDF$DF30, add=T, pch=1,col="red")
taylor.diagram(PDF$MaurerP, PDF$DF31, add=T, pch=1,col="red")
taylor.diagram(PDF$MaurerP, PDF$DF32, add=T, pch=1,col="red")
taylor.diagram(PDF$MaurerP, PDF$DF33, add=T, pch=1,col="red")
taylor.diagram(PDF$MaurerP, PDF$DF34, add=T, pch=1,col="red")
taylor.diagram(PDF$MaurerP, PDF$DF35, add=T, pch=1,col="red")
taylor.diagram(PDF$MaurerP, PDF$DF36, add=T, pch=1,col="red")
taylor.diagram(PDF$MaurerP, PDF$DF37, add=T, pch=1,col="red")

taylor.diagram(PDF$MaurerP, PDF$CMIPMean, 
               add=T,pch=19,col="black")

#lpos<-1.5*sd(PDF$MaurerP)
#legend(lpos,lpos,legend=c("Maurer","CMIP mean","individual models"),
#       pch=c(1,19,1),
#       col=c("black","black","red"))


taylor.diagram(CDF$MaurerC, CDF$CMIPMean,xlab="standard deviation",main="Constancy",cex.main=2,
               add=F,pch=19,col="black",pcex = 2, cex.lab = 1.5, cex = 1.5)

taylor.diagram(CDF$MaurerC, CDF$DF1, add=T, pch=1,col="red")
taylor.diagram(CDF$MaurerC, CDF$DF2, add=T, pch=1,col="red")
taylor.diagram(CDF$MaurerC, CDF$DF3, add=T, pch=1,col="red")
taylor.diagram(CDF$MaurerC, CDF$DF4, add=T, pch=1,col="red")
taylor.diagram(CDF$MaurerC, CDF$DF5, add=T, pch=1,col="red")
taylor.diagram(CDF$MaurerC, CDF$DF6, add=T, pch=1,col="red")
taylor.diagram(CDF$MaurerC, CDF$DF7, add=T, pch=1,col="red")
taylor.diagram(CDF$MaurerC, CDF$DF8, add=T, pch=1,col="red")
taylor.diagram(CDF$MaurerC, CDF$DF9, add=T, pch=1,col="red")
taylor.diagram(CDF$MaurerC, CDF$DF10, add=T, pch=1,col="red")
taylor.diagram(CDF$MaurerC, CDF$DF11, add=T, pch=1,col="red")
taylor.diagram(CDF$MaurerC, CDF$DF12, add=T, pch=1,col="red")
taylor.diagram(CDF$MaurerC, CDF$DF13, add=T, pch=1,col="red")
taylor.diagram(CDF$MaurerC, CDF$DF14, add=T, pch=1,col="red")
taylor.diagram(CDF$MaurerC, CDF$DF15, add=T, pch=1,col="red")
taylor.diagram(CDF$MaurerC, CDF$DF16, add=T, pch=1,col="red")
taylor.diagram(CDF$MaurerC, CDF$DF17, add=T, pch=1,col="red")
taylor.diagram(CDF$MaurerC, CDF$DF18, add=T, pch=1,col="red")
taylor.diagram(CDF$MaurerC, CDF$DF19, add=T, pch=1,col="red")
taylor.diagram(CDF$MaurerC, CDF$DF20, add=T, pch=1,col="red")
taylor.diagram(CDF$MaurerC, CDF$DF21, add=T, pch=1,col="red")
taylor.diagram(CDF$MaurerC, CDF$DF22, add=T, pch=1,col="red")
#taylor.diagram(CDF$MaurerC, CDF$DF23, add=T, pch=1,col="red")
#taylor.diagram(CDF$MaurerC, CDF$DF24, add=T, pch=1,col="red")
taylor.diagram(CDF$MaurerC, CDF$DF25, add=T, pch=1,col="red")
taylor.diagram(CDF$MaurerC, CDF$DF26, add=T, pch=1,col="red")
taylor.diagram(CDF$MaurerC, CDF$DF27, add=T, pch=1,col="red")
taylor.diagram(CDF$MaurerC, CDF$DF28, add=T, pch=1,col="red")
taylor.diagram(CDF$MaurerC, CDF$DF29, add=T, pch=1,col="red")
taylor.diagram(CDF$MaurerC, CDF$DF30, add=T, pch=1,col="red")
taylor.diagram(CDF$MaurerC, CDF$DF31, add=T, pch=1,col="red")
taylor.diagram(CDF$MaurerC, CDF$DF32, add=T, pch=1,col="red")
taylor.diagram(CDF$MaurerC, CDF$DF33, add=T, pch=1,col="red")
taylor.diagram(CDF$MaurerC, CDF$DF34, add=T, pch=1,col="red")
taylor.diagram(CDF$MaurerC, CDF$DF35, add=T, pch=1,col="red")
taylor.diagram(CDF$MaurerC, CDF$DF36, add=T, pch=1,col="red")
taylor.diagram(CDF$MaurerC, CDF$DF37, add=T, pch=1,col="red")

taylor.diagram(CDF$MaurerC, CDF$CMIPMean,
               add=T,pch=19,col="black")


taylor.diagram(MDF$MaurerM, MDF$CMIPMean,xlab="standard deviation",main="Seasonality",cex.main=2,
               add=F,pch=19,col="black",pcex = 2, cex.lab = 1.5, cex = 1.5)

taylor.diagram(MDF$MaurerM, MDF$DF1, add=T, pch=1,col="red")
taylor.diagram(MDF$MaurerM, MDF$DF2, add=T, pch=1,col="red")
taylor.diagram(MDF$MaurerM, MDF$DF3, add=T, pch=1,col="red")
taylor.diagram(MDF$MaurerM, MDF$DF4, add=T, pch=1,col="red")
taylor.diagram(MDF$MaurerM, MDF$DF5, add=T, pch=1,col="red")
taylor.diagram(MDF$MaurerM, MDF$DF6, add=T, pch=1,col="red")
taylor.diagram(MDF$MaurerM, MDF$DF7, add=T, pch=1,col="red")
taylor.diagram(MDF$MaurerM, MDF$DF8, add=T, pch=1,col="red")
taylor.diagram(MDF$MaurerM, MDF$DF9, add=T, pch=1,col="red")
taylor.diagram(MDF$MaurerM, MDF$DF10, add=T, pch=1,col="red")
taylor.diagram(MDF$MaurerM, MDF$DF11, add=T, pch=1,col="red")
taylor.diagram(MDF$MaurerM, MDF$DF12, add=T, pch=1,col="red")
taylor.diagram(MDF$MaurerM, MDF$DF13, add=T, pch=1,col="red")
taylor.diagram(MDF$MaurerM, MDF$DF14, add=T, pch=1,col="red")
taylor.diagram(MDF$MaurerM, MDF$DF15, add=T, pch=1,col="red")
taylor.diagram(MDF$MaurerM, MDF$DF16, add=T, pch=1,col="red")
taylor.diagram(MDF$MaurerM, MDF$DF17, add=T, pch=1,col="red")
taylor.diagram(MDF$MaurerM, MDF$DF18, add=T, pch=1,col="red")
taylor.diagram(MDF$MaurerM, MDF$DF19, add=T, pch=1,col="red")
taylor.diagram(MDF$MaurerM, MDF$DF20, add=T, pch=1,col="red")
taylor.diagram(MDF$MaurerM, MDF$DF21, add=T, pch=1,col="red")
taylor.diagram(MDF$MaurerM, MDF$DF22, add=T, pch=1,col="red")
#taylor.diagram(MDF$MaurerM, MDF$DF23, add=T, pch=1,col="red")
#taylor.diagram(MDF$MaurerM, MDF$DF24, add=T, pch=1,col="red")
taylor.diagram(MDF$MaurerM, MDF$DF25, add=T, pch=1,col="red")
taylor.diagram(MDF$MaurerM, MDF$DF26, add=T, pch=1,col="red")
taylor.diagram(MDF$MaurerM, MDF$DF27, add=T, pch=1,col="red")
taylor.diagram(MDF$MaurerM, MDF$DF28, add=T, pch=1,col="red")
taylor.diagram(MDF$MaurerM, MDF$DF29, add=T, pch=1,col="red")
taylor.diagram(MDF$MaurerM, MDF$DF30, add=T, pch=1,col="red")
taylor.diagram(MDF$MaurerM, MDF$DF31, add=T, pch=1,col="red")
taylor.diagram(MDF$MaurerM, MDF$DF32, add=T, pch=1,col="red")
taylor.diagram(MDF$MaurerM, MDF$DF33, add=T, pch=1,col="red")
taylor.diagram(MDF$MaurerM, MDF$DF34, add=T, pch=1,col="red")
taylor.diagram(MDF$MaurerM, MDF$DF35, add=T, pch=1,col="red")
taylor.diagram(MDF$MaurerM, MDF$DF36, add=T, pch=1,col="red")
taylor.diagram(MDF$MaurerM, MDF$DF37, add=T, pch=1,col="red")

taylor.diagram(MDF$MaurerM, MDF$CMIPMean, xlab="standard deviation",main="",
               add=T,pch=19,col="black")

plot(1,type="n",axes=F, xlab="",ylab="")
legend(x = "top", inset = 0,
       legend=c("Maurer","CMIP mean","individual models"),
       pch=c(1,19,1),
       col=c("black","black","red"), cex=3, horiz = T)

dev.off()

####################################################################################
#Taylor plot combined
####################################################################################
#
##SDnoBC dataset
#
noPDF <- read.table("~/Documents/Predictability_Project/P2_CMIP5_predictability/data/monthlypercent/SDnoBC/pcm/historic/Taylorraw_P.csv",
                    header=T,sep=",")
noCDF <- read.table("~/Documents/Predictability_Project/P2_CMIP5_predictability/data/monthlypercent/SDnoBC/pcm/historic/Taylorraw_C.csv",
                    header=T,sep=",")
noMDF <- read.table("~/Documents/Predictability_Project/P2_CMIP5_predictability/data/monthlypercent/SDnoBC/pcm/historic/Taylorraw_M.csv",
                    header=T,sep=",")
#
##BCSD dataset
#
PDF <- read.table("~/Documents/Predictability_Project/P2_CMIP5_predictability/data/monthlypercent/pcm/historic/Taylorraw_P.csv",
                  header=T,sep=",")
CDF <- read.table("~/Documents/Predictability_Project/P2_CMIP5_predictability/data/monthlypercent/pcm/historic/Taylorraw_C.csv",
                  header=T,sep=",")
MDF <- read.table("~/Documents/Predictability_Project/P2_CMIP5_predictability/data/monthlypercent/pcm/historic/Taylorraw_M.csv",
                  header=T,sep=",")


pdf("~/Documents/Predictability_Project/P2_CMIP5_predictability/data/monthlypercent/TaylorPlot_combine.pdf",
    width = 16, height = 10)

#m <- matrix(c(1,2,3,4,4,4),nrow=2,ncol=3,byrow=T)
m <- matrix(c(1,2,3,4,5,6,7,7,7),nrow=3,ncol=3,byrow=T)
layout(mat = m, heights = c(0.4,0.4,0.2))

par(mar = c(2,2,1,1))

#
##SDnoBC dataset
#

taylor.diagram(noPDF$MaurerP, noPDF$CMIPMean,xlab="standard deviation",main="Predictability",
               add=F,pch=19,col="black")

taylor.diagram(noPDF$MaurerP, noPDF$DF1, add=T, pch=1,col="red")
taylor.diagram(noPDF$MaurerP, noPDF$DF2, add=T, pch=1,col="red")
taylor.diagram(noPDF$MaurerP, noPDF$DF3, add=T, pch=1,col="red")
taylor.diagram(noPDF$MaurerP, noPDF$DF4, add=T, pch=1,col="red")
taylor.diagram(noPDF$MaurerP, noPDF$DF5, add=T, pch=1,col="red")
taylor.diagram(noPDF$MaurerP, noPDF$DF6, add=T, pch=1,col="red")
taylor.diagram(noPDF$MaurerP, noPDF$DF7, add=T, pch=1,col="red")
taylor.diagram(noPDF$MaurerP, noPDF$DF8, add=T, pch=1,col="red")
taylor.diagram(noPDF$MaurerP, noPDF$DF9, add=T, pch=1,col="red")
taylor.diagram(noPDF$MaurerP, noPDF$DF10, add=T, pch=1,col="red")
taylor.diagram(noPDF$MaurerP, noPDF$DF11, add=T, pch=1,col="red")
taylor.diagram(noPDF$MaurerP, noPDF$DF12, add=T, pch=1,col="red")
taylor.diagram(noPDF$MaurerP, noPDF$DF13, add=T, pch=1,col="red")
taylor.diagram(noPDF$MaurerP, noPDF$DF14, add=T, pch=1,col="red")
taylor.diagram(noPDF$MaurerP, noPDF$DF15, add=T, pch=1,col="red")
taylor.diagram(noPDF$MaurerP, noPDF$DF16, add=T, pch=1,col="red")
taylor.diagram(noPDF$MaurerP, noPDF$DF17, add=T, pch=1,col="red")
taylor.diagram(noPDF$MaurerP, noPDF$DF18, add=T, pch=1,col="red")
taylor.diagram(noPDF$MaurerP, noPDF$DF19, add=T, pch=1,col="red")
taylor.diagram(noPDF$MaurerP, noPDF$DF20, add=T, pch=1,col="red")
taylor.diagram(noPDF$MaurerP, noPDF$DF21, add=T, pch=1,col="red")
taylor.diagram(noPDF$MaurerP, noPDF$DF22, add=T, pch=1,col="red")
#taylor.diagram(noPDF$MaurerP, noPDF$DF23, add=T, pch=1,col="red")
#taylor.diagram(noPDF$MaurerP, noPDF$DF24, add=T, pch=1,col="red")
taylor.diagram(noPDF$MaurerP, noPDF$DF25, add=T, pch=1,col="red")
taylor.diagram(noPDF$MaurerP, noPDF$DF26, add=T, pch=1,col="red")
taylor.diagram(noPDF$MaurerP, noPDF$DF27, add=T, pch=1,col="red")
taylor.diagram(noPDF$MaurerP, noPDF$DF28, add=T, pch=1,col="red")
taylor.diagram(noPDF$MaurerP, noPDF$DF29, add=T, pch=1,col="red")
taylor.diagram(noPDF$MaurerP, noPDF$DF30, add=T, pch=1,col="red")
taylor.diagram(noPDF$MaurerP, noPDF$DF31, add=T, pch=1,col="red")
taylor.diagram(noPDF$MaurerP, noPDF$DF32, add=T, pch=1,col="red")
taylor.diagram(noPDF$MaurerP, noPDF$DF33, add=T, pch=1,col="red")
taylor.diagram(noPDF$MaurerP, noPDF$DF34, add=T, pch=1,col="red")
taylor.diagram(noPDF$MaurerP, noPDF$DF35, add=T, pch=1,col="red")
taylor.diagram(noPDF$MaurerP, noPDF$DF36, add=T, pch=1,col="red")
taylor.diagram(noPDF$MaurerP, noPDF$DF37, add=T, pch=1,col="red")


taylor.diagram(noPDF$MaurerP, noPDF$CMIPMean, 
               add=T,pch=19,col="black")


taylor.diagram(noCDF$MaurerC, noCDF$CMIPMean,xlab="standard deviation",main="Constancy",
               add=F,pch=19,col="black")

taylor.diagram(noCDF$MaurerC, noCDF$DF1, add=T, pch=1,col="red")
taylor.diagram(noCDF$MaurerC, noCDF$DF2, add=T, pch=1,col="red")
taylor.diagram(noCDF$MaurerC, noCDF$DF3, add=T, pch=1,col="red")
taylor.diagram(noCDF$MaurerC, noCDF$DF4, add=T, pch=1,col="red")
taylor.diagram(noCDF$MaurerC, noCDF$DF5, add=T, pch=1,col="red")
taylor.diagram(noCDF$MaurerC, noCDF$DF6, add=T, pch=1,col="red")
taylor.diagram(noCDF$MaurerC, noCDF$DF7, add=T, pch=1,col="red")
taylor.diagram(noCDF$MaurerC, noCDF$DF8, add=T, pch=1,col="red")
taylor.diagram(noCDF$MaurerC, noCDF$DF9, add=T, pch=1,col="red")
taylor.diagram(noCDF$MaurerC, noCDF$DF10, add=T, pch=1,col="red")
taylor.diagram(noCDF$MaurerC, noCDF$DF11, add=T, pch=1,col="red")
taylor.diagram(noCDF$MaurerC, noCDF$DF12, add=T, pch=1,col="red")
taylor.diagram(noCDF$MaurerC, noCDF$DF13, add=T, pch=1,col="red")
taylor.diagram(noCDF$MaurerC, noCDF$DF14, add=T, pch=1,col="red")
taylor.diagram(noCDF$MaurerC, noCDF$DF15, add=T, pch=1,col="red")
taylor.diagram(noCDF$MaurerC, noCDF$DF16, add=T, pch=1,col="red")
taylor.diagram(noCDF$MaurerC, noCDF$DF17, add=T, pch=1,col="red")
taylor.diagram(noCDF$MaurerC, noCDF$DF18, add=T, pch=1,col="red")
taylor.diagram(noCDF$MaurerC, noCDF$DF19, add=T, pch=1,col="red")
taylor.diagram(noCDF$MaurerC, noCDF$DF20, add=T, pch=1,col="red")
taylor.diagram(noCDF$MaurerC, noCDF$DF21, add=T, pch=1,col="red")
taylor.diagram(noCDF$MaurerC, noCDF$DF22, add=T, pch=1,col="red")
#taylor.diagram(noCDF$MaurerC, noCDF$DF23, add=T, pch=1,col="red")
#taylor.diagram(noCDF$MaurerC, noCDF$DF24, add=T, pch=1,col="red")
taylor.diagram(noCDF$MaurerC, noCDF$DF25, add=T, pch=1,col="red")
taylor.diagram(noCDF$MaurerC, noCDF$DF26, add=T, pch=1,col="red")
taylor.diagram(noCDF$MaurerC, noCDF$DF27, add=T, pch=1,col="red")
taylor.diagram(noCDF$MaurerC, noCDF$DF28, add=T, pch=1,col="red")
taylor.diagram(noCDF$MaurerC, noCDF$DF29, add=T, pch=1,col="red")
taylor.diagram(noCDF$MaurerC, noCDF$DF30, add=T, pch=1,col="red")
taylor.diagram(noCDF$MaurerC, noCDF$DF31, add=T, pch=1,col="red")
taylor.diagram(noCDF$MaurerC, noCDF$DF32, add=T, pch=1,col="red")
taylor.diagram(noCDF$MaurerC, noCDF$DF33, add=T, pch=1,col="red")
taylor.diagram(noCDF$MaurerC, noCDF$DF34, add=T, pch=1,col="red")
taylor.diagram(noCDF$MaurerC, noCDF$DF35, add=T, pch=1,col="red")
taylor.diagram(noCDF$MaurerC, noCDF$DF36, add=T, pch=1,col="red")
taylor.diagram(noCDF$MaurerC, noCDF$DF37, add=T, pch=1,col="red")

taylor.diagram(noCDF$MaurerC, noCDF$CMIPMean,
               add=T,pch=19,col="black")


taylor.diagram(noMDF$MaurerM, noMDF$CMIPMean,xlab="standard deviation",main="Contingency",
               add=F,pch=19,col="black")

taylor.diagram(noMDF$MaurerM, noMDF$DF1, add=T, pch=1,col="red")
taylor.diagram(noMDF$MaurerM, noMDF$DF2, add=T, pch=1,col="red")
taylor.diagram(noMDF$MaurerM, noMDF$DF3, add=T, pch=1,col="red")
taylor.diagram(noMDF$MaurerM, noMDF$DF4, add=T, pch=1,col="red")
taylor.diagram(noMDF$MaurerM, noMDF$DF5, add=T, pch=1,col="red")
taylor.diagram(noMDF$MaurerM, noMDF$DF6, add=T, pch=1,col="red")
taylor.diagram(noMDF$MaurerM, noMDF$DF7, add=T, pch=1,col="red")
taylor.diagram(noMDF$MaurerM, noMDF$DF8, add=T, pch=1,col="red")
taylor.diagram(noMDF$MaurerM, noMDF$DF9, add=T, pch=1,col="red")
taylor.diagram(noMDF$MaurerM, noMDF$DF10, add=T, pch=1,col="red")
taylor.diagram(noMDF$MaurerM, noMDF$DF11, add=T, pch=1,col="red")
taylor.diagram(noMDF$MaurerM, noMDF$DF12, add=T, pch=1,col="red")
taylor.diagram(noMDF$MaurerM, noMDF$DF13, add=T, pch=1,col="red")
taylor.diagram(noMDF$MaurerM, noMDF$DF14, add=T, pch=1,col="red")
taylor.diagram(noMDF$MaurerM, noMDF$DF15, add=T, pch=1,col="red")
taylor.diagram(noMDF$MaurerM, noMDF$DF16, add=T, pch=1,col="red")
taylor.diagram(noMDF$MaurerM, noMDF$DF17, add=T, pch=1,col="red")
taylor.diagram(noMDF$MaurerM, noMDF$DF18, add=T, pch=1,col="red")
taylor.diagram(noMDF$MaurerM, noMDF$DF19, add=T, pch=1,col="red")
taylor.diagram(noMDF$MaurerM, noMDF$DF20, add=T, pch=1,col="red")
taylor.diagram(noMDF$MaurerM, noMDF$DF21, add=T, pch=1,col="red")
taylor.diagram(noMDF$MaurerM, noMDF$DF22, add=T, pch=1,col="red")
#taylor.diagram(noMDF$MaurerM, noMDF$DF23, add=T, pch=1,col="red")
#taylor.diagram(noMDF$MaurerM, noMDF$DF24, add=T, pch=1,col="red")
taylor.diagram(noMDF$MaurerM, noMDF$DF25, add=T, pch=1,col="red")
taylor.diagram(noMDF$MaurerM, noMDF$DF26, add=T, pch=1,col="red")
taylor.diagram(noMDF$MaurerM, noMDF$DF27, add=T, pch=1,col="red")
taylor.diagram(noMDF$MaurerM, noMDF$DF28, add=T, pch=1,col="red")
taylor.diagram(noMDF$MaurerM, noMDF$DF29, add=T, pch=1,col="red")
taylor.diagram(noMDF$MaurerM, noMDF$DF30, add=T, pch=1,col="red")
taylor.diagram(noMDF$MaurerM, noMDF$DF31, add=T, pch=1,col="red")
taylor.diagram(noMDF$MaurerM, noMDF$DF32, add=T, pch=1,col="red")
taylor.diagram(noMDF$MaurerM, noMDF$DF33, add=T, pch=1,col="red")
taylor.diagram(noMDF$MaurerM, noMDF$DF34, add=T, pch=1,col="red")
taylor.diagram(noMDF$MaurerM, noMDF$DF35, add=T, pch=1,col="red")
taylor.diagram(noMDF$MaurerM, noMDF$DF36, add=T, pch=1,col="red")
taylor.diagram(noMDF$MaurerM, noMDF$DF37, add=T, pch=1,col="red")

taylor.diagram(noMDF$MaurerM, noMDF$CMIPMean, xlab="standard deviation",main="",
               add=T,pch=19,col="black")


#
##BCSD dataset
#
taylor.diagram(PDF$MaurerP, PDF$CMIPMean,xlab="standard deviation",main="Predictability",
               add=F,pch=19,col="black")

taylor.diagram(PDF$MaurerP, PDF$DF1, add=T, pch=1,col="red")
taylor.diagram(PDF$MaurerP, PDF$DF2, add=T, pch=1,col="red")
taylor.diagram(PDF$MaurerP, PDF$DF3, add=T, pch=1,col="red")
taylor.diagram(PDF$MaurerP, PDF$DF4, add=T, pch=1,col="red")
taylor.diagram(PDF$MaurerP, PDF$DF5, add=T, pch=1,col="red")
taylor.diagram(PDF$MaurerP, PDF$DF6, add=T, pch=1,col="red")
taylor.diagram(PDF$MaurerP, PDF$DF7, add=T, pch=1,col="red")
taylor.diagram(PDF$MaurerP, PDF$DF8, add=T, pch=1,col="red")
taylor.diagram(PDF$MaurerP, PDF$DF9, add=T, pch=1,col="red")
taylor.diagram(PDF$MaurerP, PDF$DF10, add=T, pch=1,col="red")
taylor.diagram(PDF$MaurerP, PDF$DF11, add=T, pch=1,col="red")
taylor.diagram(PDF$MaurerP, PDF$DF12, add=T, pch=1,col="red")
taylor.diagram(PDF$MaurerP, PDF$DF13, add=T, pch=1,col="red")
taylor.diagram(PDF$MaurerP, PDF$DF14, add=T, pch=1,col="red")
#taylor.diagram(PDF$MaurerP, PDF$DF15, add=T, pch=1,col="red")
taylor.diagram(PDF$MaurerP, PDF$DF16, add=T, pch=1,col="red")
taylor.diagram(PDF$MaurerP, PDF$DF17, add=T, pch=1,col="red")
taylor.diagram(PDF$MaurerP, PDF$DF18, add=T, pch=1,col="red")
taylor.diagram(PDF$MaurerP, PDF$DF19, add=T, pch=1,col="red")
taylor.diagram(PDF$MaurerP, PDF$DF20, add=T, pch=1,col="red")
taylor.diagram(PDF$MaurerP, PDF$DF21, add=T, pch=1,col="red")
taylor.diagram(PDF$MaurerP, PDF$DF22, add=T, pch=1,col="red")
taylor.diagram(PDF$MaurerP, PDF$DF23, add=T, pch=1,col="red")
#taylor.diagram(PDF$MaurerP, PDF$DF24, add=T, pch=1,col="red")
taylor.diagram(PDF$MaurerP, PDF$DF25, add=T, pch=1,col="red")
taylor.diagram(PDF$MaurerP, PDF$DF26, add=T, pch=1,col="red")
taylor.diagram(PDF$MaurerP, PDF$DF27, add=T, pch=1,col="red")
taylor.diagram(PDF$MaurerP, PDF$DF28, add=T, pch=1,col="red")
taylor.diagram(PDF$MaurerP, PDF$DF29, add=T, pch=1,col="red")
taylor.diagram(PDF$MaurerP, PDF$DF30, add=T, pch=1,col="red")
taylor.diagram(PDF$MaurerP, PDF$DF31, add=T, pch=1,col="red")
taylor.diagram(PDF$MaurerP, PDF$DF32, add=T, pch=1,col="red")
taylor.diagram(PDF$MaurerP, PDF$DF33, add=T, pch=1,col="red")
taylor.diagram(PDF$MaurerP, PDF$DF34, add=T, pch=1,col="red")
taylor.diagram(PDF$MaurerP, PDF$DF35, add=T, pch=1,col="red")
taylor.diagram(PDF$MaurerP, PDF$DF36, add=T, pch=1,col="red")
taylor.diagram(PDF$MaurerP, PDF$DF37, add=T, pch=1,col="red")

taylor.diagram(PDF$MaurerP, PDF$CMIPMean, 
               add=T,pch=19,col="black")


taylor.diagram(CDF$MaurerC, CDF$CMIPMean,xlab="standard deviation",main="Constancy",
               add=F,pch=19,col="black")

taylor.diagram(CDF$MaurerC, CDF$DF1, add=T, pch=1,col="red")
taylor.diagram(CDF$MaurerC, CDF$DF2, add=T, pch=1,col="red")
taylor.diagram(CDF$MaurerC, CDF$DF3, add=T, pch=1,col="red")
taylor.diagram(CDF$MaurerC, CDF$DF4, add=T, pch=1,col="red")
taylor.diagram(CDF$MaurerC, CDF$DF5, add=T, pch=1,col="red")
taylor.diagram(CDF$MaurerC, CDF$DF6, add=T, pch=1,col="red")
taylor.diagram(CDF$MaurerC, CDF$DF7, add=T, pch=1,col="red")
taylor.diagram(CDF$MaurerC, CDF$DF8, add=T, pch=1,col="red")
taylor.diagram(CDF$MaurerC, CDF$DF9, add=T, pch=1,col="red")
taylor.diagram(CDF$MaurerC, CDF$DF10, add=T, pch=1,col="red")
taylor.diagram(CDF$MaurerC, CDF$DF11, add=T, pch=1,col="red")
taylor.diagram(CDF$MaurerC, CDF$DF12, add=T, pch=1,col="red")
taylor.diagram(CDF$MaurerC, CDF$DF13, add=T, pch=1,col="red")
taylor.diagram(CDF$MaurerC, CDF$DF14, add=T, pch=1,col="red")
#taylor.diagram(CDF$MaurerC, CDF$DF15, add=T, pch=1,col="red")
taylor.diagram(CDF$MaurerC, CDF$DF16, add=T, pch=1,col="red")
taylor.diagram(CDF$MaurerC, CDF$DF17, add=T, pch=1,col="red")
taylor.diagram(CDF$MaurerC, CDF$DF18, add=T, pch=1,col="red")
taylor.diagram(CDF$MaurerC, CDF$DF19, add=T, pch=1,col="red")
taylor.diagram(CDF$MaurerC, CDF$DF20, add=T, pch=1,col="red")
taylor.diagram(CDF$MaurerC, CDF$DF21, add=T, pch=1,col="red")
taylor.diagram(CDF$MaurerC, CDF$DF22, add=T, pch=1,col="red")
taylor.diagram(CDF$MaurerC, CDF$DF23, add=T, pch=1,col="red")
#taylor.diagram(CDF$MaurerC, CDF$DF24, add=T, pch=1,col="red")
taylor.diagram(CDF$MaurerC, CDF$DF25, add=T, pch=1,col="red")
taylor.diagram(CDF$MaurerC, CDF$DF26, add=T, pch=1,col="red")
taylor.diagram(CDF$MaurerC, CDF$DF27, add=T, pch=1,col="red")
taylor.diagram(CDF$MaurerC, CDF$DF28, add=T, pch=1,col="red")
taylor.diagram(CDF$MaurerC, CDF$DF29, add=T, pch=1,col="red")
taylor.diagram(CDF$MaurerC, CDF$DF30, add=T, pch=1,col="red")
taylor.diagram(CDF$MaurerC, CDF$DF31, add=T, pch=1,col="red")
taylor.diagram(CDF$MaurerC, CDF$DF32, add=T, pch=1,col="red")
taylor.diagram(CDF$MaurerC, CDF$DF33, add=T, pch=1,col="red")
taylor.diagram(CDF$MaurerC, CDF$DF34, add=T, pch=1,col="red")
taylor.diagram(CDF$MaurerC, CDF$DF35, add=T, pch=1,col="red")
taylor.diagram(CDF$MaurerC, CDF$DF36, add=T, pch=1,col="red")
taylor.diagram(CDF$MaurerC, CDF$DF37, add=T, pch=1,col="red")

taylor.diagram(CDF$MaurerC, CDF$CMIPMean,
               add=T,pch=19,col="black")


taylor.diagram(MDF$MaurerM, MDF$CMIPMean,xlab="standard deviation",main="Contingency",
               add=F,pch=19,col="black")

taylor.diagram(MDF$MaurerM, MDF$DF1, add=T, pch=1,col="red")
taylor.diagram(MDF$MaurerM, MDF$DF2, add=T, pch=1,col="red")
taylor.diagram(MDF$MaurerM, MDF$DF3, add=T, pch=1,col="red")
taylor.diagram(MDF$MaurerM, MDF$DF4, add=T, pch=1,col="red")
taylor.diagram(MDF$MaurerM, MDF$DF5, add=T, pch=1,col="red")
taylor.diagram(MDF$MaurerM, MDF$DF6, add=T, pch=1,col="red")
taylor.diagram(MDF$MaurerM, MDF$DF7, add=T, pch=1,col="red")
taylor.diagram(MDF$MaurerM, MDF$DF8, add=T, pch=1,col="red")
taylor.diagram(MDF$MaurerM, MDF$DF9, add=T, pch=1,col="red")
taylor.diagram(MDF$MaurerM, MDF$DF10, add=T, pch=1,col="red")
taylor.diagram(MDF$MaurerM, MDF$DF11, add=T, pch=1,col="red")
taylor.diagram(MDF$MaurerM, MDF$DF12, add=T, pch=1,col="red")
taylor.diagram(MDF$MaurerM, MDF$DF13, add=T, pch=1,col="red")
taylor.diagram(MDF$MaurerM, MDF$DF14, add=T, pch=1,col="red")
#taylor.diagram(MDF$MaurerM, MDF$DF15, add=T, pch=1,col="red")
taylor.diagram(MDF$MaurerM, MDF$DF16, add=T, pch=1,col="red")
taylor.diagram(MDF$MaurerM, MDF$DF17, add=T, pch=1,col="red")
taylor.diagram(MDF$MaurerM, MDF$DF18, add=T, pch=1,col="red")
taylor.diagram(MDF$MaurerM, MDF$DF19, add=T, pch=1,col="red")
taylor.diagram(MDF$MaurerM, MDF$DF20, add=T, pch=1,col="red")
taylor.diagram(MDF$MaurerM, MDF$DF21, add=T, pch=1,col="red")
taylor.diagram(MDF$MaurerM, MDF$DF22, add=T, pch=1,col="red")
taylor.diagram(MDF$MaurerM, MDF$DF23, add=T, pch=1,col="red")
#taylor.diagram(MDF$MaurerM, MDF$DF24, add=T, pch=1,col="red")
taylor.diagram(MDF$MaurerM, MDF$DF25, add=T, pch=1,col="red")
taylor.diagram(MDF$MaurerM, MDF$DF26, add=T, pch=1,col="red")
taylor.diagram(MDF$MaurerM, MDF$DF27, add=T, pch=1,col="red")
taylor.diagram(MDF$MaurerM, MDF$DF28, add=T, pch=1,col="red")
taylor.diagram(MDF$MaurerM, MDF$DF29, add=T, pch=1,col="red")
taylor.diagram(MDF$MaurerM, MDF$DF30, add=T, pch=1,col="red")
taylor.diagram(MDF$MaurerM, MDF$DF31, add=T, pch=1,col="red")
taylor.diagram(MDF$MaurerM, MDF$DF32, add=T, pch=1,col="red")
taylor.diagram(MDF$MaurerM, MDF$DF33, add=T, pch=1,col="red")
taylor.diagram(MDF$MaurerM, MDF$DF34, add=T, pch=1,col="red")
taylor.diagram(MDF$MaurerM, MDF$DF35, add=T, pch=1,col="red")
taylor.diagram(MDF$MaurerM, MDF$DF36, add=T, pch=1,col="red")
taylor.diagram(MDF$MaurerM, MDF$DF37, add=T, pch=1,col="red")

taylor.diagram(MDF$MaurerM, MDF$CMIPMean, xlab="standard deviation",main="",
               add=T,pch=19,col="black")

plot(1,type="n",axes=F, xlab="",ylab="")
legend(x = "top", inset = 0,
       legend=c("Maurer","CMIP mean","individual models"),
       pch=c(1,19,1),
       col=c("black","black","red"), cex=1.2, horiz = T)

dev.off()

####################################################################################
#
#
##CMIP5 rcp45
#
#
####################################################################################
MaurerDF <- read.table("~/Documents/Predictability_Project/P2_CMIP5_predictability/data/Maurer_monthly/MonthlyPCM/Maurer_Monthly_Percent_PCM.csv",
                       header=T,sep=",")


MaurerDF[,"Long"] <- MaurerDF[,"Long"] + 360

Maurer_raw <- cbind(MaurerDF$Lat, MaurerDF$Long,MaurerDF$index)
colnames(Maurer_raw) <- c("y","x","index")
Maurer_raw <- as.data.frame(Maurer_raw,stringsAsFactors=F)

coordinates(Maurer_raw) <- ~x+y
gridded(Maurer_raw) =T
r <- raster(Maurer_raw)
plot(r)


DF1 <- read.table("~/Documents/Predictability_Project/P2_CMIP5_predictability/data/monthlypercent/pcm/rcp45/access1-0/access1-0_DF.csv",
                  header=T,sep=",")

DF2 <- read.table("~/Documents/Predictability_Project/P2_CMIP5_predictability/data/monthlypercent/pcm/rcp45/access1-3/access1-3_DF.csv",
                  header=T,sep=",")

DF3 <- read.table("~/Documents/Predictability_Project/P2_CMIP5_predictability/data/monthlypercent/pcm/rcp45/bcc-csm1-1/bcc-csm1-1_DF.csv",
                  header=T,sep=",")

DF4 <- read.table("~/Documents/Predictability_Project/P2_CMIP5_predictability/data/monthlypercent/pcm/rcp45/bcc-csm1-1-m/bcc-csm1-1-m_DF.csv",
                  header=T,sep=",")

DF5 <- read.table("~/Documents/Predictability_Project/P2_CMIP5_predictability/data/monthlypercent/pcm/rcp45/canesm2/canesm2_DF.csv",
                  header=T,sep=",")

DF6 <- read.table("~/Documents/Predictability_Project/P2_CMIP5_predictability/data/monthlypercent/pcm/rcp45/ccsm4/ccsm4_DF.csv",
                  header=T,sep=",")

DF7 <- read.table("~/Documents/Predictability_Project/P2_CMIP5_predictability/data/monthlypercent/pcm/rcp45/cesm1-bgc/cesm1-bgc_DF.csv",
                  header=T,sep=",")

DF8 <- read.table("~/Documents/Predictability_Project/P2_CMIP5_predictability/data/monthlypercent/pcm/rcp45/cesm1-cam5/cesm1-cam5_DF.csv",
                  header=T,sep=",")

DF9 <- read.table("~/Documents/Predictability_Project/P2_CMIP5_predictability/data/monthlypercent/pcm/rcp45/cmcc-cm/cmcc-cm_DF.csv",
                  header=T,sep=",")

DF10 <- read.table("~/Documents/Predictability_Project/P2_CMIP5_predictability/data/monthlypercent/pcm/rcp45/cnrm-cm5/cnrm-cm5_DF.csv",
                   header=T,sep=",")

DF11 <- read.table("~/Documents/Predictability_Project/P2_CMIP5_predictability/data/monthlypercent/pcm/rcp45/csiro-mk3-6-0/csiro-mk3-6-0_DF.csv",
                   header=T,sep=",")

DF12 <- read.table("~/Documents/Predictability_Project/P2_CMIP5_predictability/data/monthlypercent/pcm/rcp45/ec-earth/ec-earth_DF.csv",
                   header=T,sep=",")

DF13 <- read.table("~/Documents/Predictability_Project/P2_CMIP5_predictability/data/monthlypercent/pcm/rcp45/fgoals-g2/fgoals-g2_DF.csv",
                   header=T,sep=",")

DF14 <- read.table("~/Documents/Predictability_Project/P2_CMIP5_predictability/data/monthlypercent/pcm/rcp45/fgoals-s2/fgoals-s2_DF.csv",
                   header=T,sep=",")

DF15 <- read.table("~/Documents/Predictability_Project/P2_CMIP5_predictability/data/monthlypercent/pcm/rcp45/fio-esm/fio-esm_DF.csv",
                   header=T,sep=",")

DF16 <- read.table("~/Documents/Predictability_Project/P2_CMIP5_predictability/data/monthlypercent/pcm/rcp45/gfdl-cm3/gfdl-cm3_DF.csv",
                   header=T,sep=",")

DF17 <- read.table("~/Documents/Predictability_Project/P2_CMIP5_predictability/data/monthlypercent/pcm/rcp45/gfdl-esm2g/gfdl-esm2g_DF.csv",
                   header=T,sep=",")

DF18 <- read.table("~/Documents/Predictability_Project/P2_CMIP5_predictability/data/monthlypercent/pcm/rcp45/gfdl-esm2m/gfdl-esm2m_DF.csv",
                   header=T,sep=",")

DF19 <- read.table("~/Documents/Predictability_Project/P2_CMIP5_predictability/data/monthlypercent/pcm/rcp45/giss-e2-r/giss-e2-r_DF.csv",
                   header=T,sep=",")

DF20 <- read.table("~/Documents/Predictability_Project/P2_CMIP5_predictability/data/monthlypercent/pcm/rcp45/giss-e2-r-cc/giss-e2-r-cc_DF.csv",
                   header=T,sep=",")

#DF21 <- read.table("~/Documents/Predictability_Project/P2_CMIP5_predictability/data/monthlypercent/pcm/rcp45/hadcm3/hadcm3_DF.csv",
#                   header=T,sep=",")

DF22 <- read.table("~/Documents/Predictability_Project/P2_CMIP5_predictability/data/monthlypercent/pcm/rcp45/hadgem2-ao/hadgem2-ao_DF.csv",
                   header=T,sep=",")

DF23 <- read.table("~/Documents/Predictability_Project/P2_CMIP5_predictability/data/monthlypercent/pcm/rcp45/hadgem2-cc/hadgem2-cc_DF.csv",
                   header=T,sep=",")

#DF24 <- read.table("~/Documents/Predictability_Project/P2_CMIP5_predictability/data/monthlypercent/pcm/rcp45/hadgem2-es/hadgem2-es_DF.csv",
#                   header=T,sep=",")

DF25 <- read.table("~/Documents/Predictability_Project/P2_CMIP5_predictability/data/monthlypercent/pcm/rcp45/inmcm4/inmcm4_DF.csv",
                   header=T,sep=",")

DF26 <- read.table("~/Documents/Predictability_Project/P2_CMIP5_predictability/data/monthlypercent/pcm/rcp45/ipsl-cm5a-lr/ipsl-cm5a-lr_DF.csv",
                   header=T,sep=",")

DF27 <- read.table("~/Documents/Predictability_Project/P2_CMIP5_predictability/data/monthlypercent/pcm/rcp45/ipsl-cm5a-mr/ipsl-cm5a-mr_DF.csv",
                   header=T,sep=",")

DF28 <- read.table("~/Documents/Predictability_Project/P2_CMIP5_predictability/data/monthlypercent/pcm/rcp45/ipsl-cm5b-lr/ipsl-cm5b-lr_DF.csv",
                   header=T,sep=",")

#DF29 <- read.table("~/Documents/Predictability_Project/P2_CMIP5_predictability/data/monthlypercent/pcm/rcp45/miroc4h/miroc4h_DF.csv",
#                   header=T,sep=",")

DF30 <- read.table("~/Documents/Predictability_Project/P2_CMIP5_predictability/data/monthlypercent/pcm/rcp45/miroc5/miroc5_DF.csv",
                   header=T,sep=",")

DF31 <- read.table("~/Documents/Predictability_Project/P2_CMIP5_predictability/data/monthlypercent/pcm/rcp45/miroc-esm/miroc-esm_DF.csv",
                   header=T,sep=",")

DF32 <- read.table("~/Documents/Predictability_Project/P2_CMIP5_predictability/data/monthlypercent/pcm/rcp45/miroc-esm-chem/miroc-esm-chem_DF.csv",
                   header=T,sep=",")

DF33 <- read.table("~/Documents/Predictability_Project/P2_CMIP5_predictability/data/monthlypercent/pcm/rcp45/mpi-esm-lr/mpi-esm-lr_DF.csv",
                   header=T,sep=",")

DF34 <- read.table("~/Documents/Predictability_Project/P2_CMIP5_predictability/data/monthlypercent/pcm/rcp45/mpi-esm-mr/mpi-esm-mr_DF.csv",
                   header=T,sep=",")

DF35 <- read.table("~/Documents/Predictability_Project/P2_CMIP5_predictability/data/monthlypercent/pcm/rcp45/mri-cgcm3/mri-cgcm3_DF.csv",
                   header=T,sep=",")

DF36 <- read.table("~/Documents/Predictability_Project/P2_CMIP5_predictability/data/monthlypercent/pcm/rcp45/noresm1-m/noresm1-m_DF.csv",
                   header=T,sep=",")

DF37 <- read.table("~/Documents/Predictability_Project/P2_CMIP5_predictability/data/monthlypercent/pcm/rcp45/noresm1-me/noresm1-me_DF.csv",
                   header=T,sep=",")


rawPDF <- cbind(DF1$Lat, DF1$Long,
                DF1$P, DF2$P, DF3$P, DF4$P, DF5$P,
                DF6$P, DF7$P, DF8$P, DF9$P, DF10$P,
                DF11$P, DF12$P, DF13$P, DF14$P, DF15$P,
                DF16$P, DF17$P, DF18$P, DF19$P, DF20$P,
                #DF21$P, 
                DF22$P, DF23$P, #DF24$P, 
                DF25$P,
                DF26$P, DF27$P, DF28$P, #DF29$P, 
                DF30$P,
                DF31$P, DF32$P, DF33$P, DF34$P, DF35$P,
                DF36$P, DF37$P)

colnames(rawPDF) <- c("Lat","Long",
                      "DF1","DF2","DF3","DF4","DF5",
                      "DF6","DF7","DF8","DF9","DF10",
                      "DF11","DF12","DF13","DF14","DF15",
                      "DF16","DF17","DF18","DF19","DF20",
                      #"DF21",
                      "DF22","DF23",#"DF24",
                      "DF25",
                      "DF26","DF27","DF28",#"DF29",
                      "DF30",
                      "DF31","DF32","DF33","DF34","DF35",
                      "DF36","DF37")

rawPDF <- as.data.frame(rawPDF, stringsAsFactors=F)
rawPDF[,"index"] <- c(1:61777)

rawPDF[,"newMean"] <- (rawPDF$DF1 +  rawPDF$DF2 + rawPDF$DF3 + rawPDF$DF4 + rawPDF$DF5 +
                         rawPDF$DF6 +  rawPDF$DF7 + rawPDF$DF8 + rawPDF$DF9 + rawPDF$DF10 +
                         rawPDF$DF11 +  rawPDF$DF12 + rawPDF$DF13 + rawPDF$DF14 + rawPDF$DF15 +
                         rawPDF$DF16 +  rawPDF$DF17 + rawPDF$DF18 + rawPDF$DF19 + rawPDF$DF20 +
                         #rawPDF$DF21 +  
                         rawPDF$DF22 + rawPDF$DF23 + #rawPDF$DF24 + 
                         rawPDF$DF25 +
                         rawPDF$DF26 +  rawPDF$DF27 + rawPDF$DF28 + #rawPDF$DF29 + 
                         rawPDF$DF30 +
                         rawPDF$DF31 +  rawPDF$DF32 + rawPDF$DF33 + rawPDF$DF34 + rawPDF$DF35 +
                         rawPDF$DF36 +  rawPDF$DF37)/34

rawPDF<- rawPDF[,c("index","Lat","Long",
                   "DF1","DF2","DF3","DF4","DF5",
                   "DF6","DF7","DF8","DF9","DF10",
                   "DF11","DF12","DF13","DF14","DF15",
                   "DF16","DF17","DF18","DF19","DF20",
                   #"DF21",
                   "DF22","DF23",#"DF24",
                   "DF25",
                   "DF26","DF27","DF28",#"DF29",
                   "DF30",
                   "DF31","DF32","DF33","DF34","DF35",
                   "DF36","DF37","newMean")]

rawCDF <- cbind(DF1$Lat, DF1$Long,
                DF1$C, DF2$C, DF3$C, DF4$C, DF5$C,
                DF6$C, DF7$C, DF8$C, DF9$C, DF10$C,
                DF11$C, DF12$C, DF13$C, DF14$C, DF15$C,
                DF16$C, DF17$C, DF18$C, DF19$C, DF20$C,
                #DF21$C, 
                DF22$C, DF23$C, #DF24$C, 
                DF25$C,
                DF26$C, DF27$C, DF28$C, #DF29$C, 
                DF30$C,
                DF31$C, DF32$C, DF33$C, DF34$C, DF35$C,
                DF36$C, DF37$C)

colnames(rawCDF) <- c("Lat","Long",
                      "DF1","DF2","DF3","DF4","DF5",
                      "DF6","DF7","DF8","DF9","DF10",
                      "DF11","DF12","DF13","DF14","DF15",
                      "DF16","DF17","DF18","DF19","DF20",
                      #"DF21",
                      "DF22","DF23",#"DF24",
                      "DF25",
                      "DF26","DF27","DF28",#"DF29",
                      "DF30",
                      "DF31","DF32","DF33","DF34","DF35",
                      "DF36","DF37")

rawCDF <- as.data.frame(rawCDF, stringsAsFactors=F)
rawCDF[,"index"] <- c(1:61777)

rawCDF[,"newMean"] <- (rawCDF$DF1 +  rawCDF$DF2 + rawCDF$DF3 + rawCDF$DF4 + rawCDF$DF5 +
                         rawCDF$DF6 +  rawCDF$DF7 + rawCDF$DF8 + rawCDF$DF9 + rawCDF$DF10 +
                         rawCDF$DF11 +  rawCDF$DF12 + rawCDF$DF13 + rawCDF$DF14 + rawCDF$DF15 +
                         rawCDF$DF16 +  rawCDF$DF17 + rawCDF$DF18 + rawCDF$DF19 + rawCDF$DF20 +
                         #rawCDF$DF21 +  
                         rawCDF$DF22 + rawCDF$DF23 + #rawCDF$DF24 + 
                         rawCDF$DF25 +
                         rawCDF$DF26 +  rawCDF$DF27 + rawCDF$DF28 + #rawCDF$DF29 + 
                         rawCDF$DF30 +
                         rawCDF$DF31 +  rawCDF$DF32 + rawCDF$DF33 + rawCDF$DF34 + rawCDF$DF35 +
                         rawCDF$DF36 +  rawCDF$DF37)/34


rawCDF<- rawCDF[,c("index","Lat","Long",
                   "DF1","DF2","DF3","DF4","DF5",
                   "DF6","DF7","DF8","DF9","DF10",
                   "DF11","DF12","DF13","DF14","DF15",
                   "DF16","DF17","DF18","DF19","DF20",
                   #"DF21",
                   "DF22","DF23",#"DF24",
                   "DF25",
                   "DF26","DF27","DF28",#"DF29",
                   "DF30",
                   "DF31","DF32","DF33","DF34","DF35",
                   "DF36","DF37","newMean")]


rawMDF <- cbind(DF1$Lat, DF1$Long, 
                DF1$M, DF2$M, DF3$M, DF4$M, DF5$M,
                DF6$M, DF7$M, DF8$M, DF9$M, DF10$M,
                DF11$M, DF12$M, DF13$M, DF14$M,DF15$M,
                DF16$M, DF17$M, DF18$M, DF19$M, DF20$M,
                #DF21$M, 
                DF22$M, DF23$M, #DF24$M, 
                DF25$M,
                DF26$M, DF27$M, DF28$M, #DF29$M, 
                DF30$M,
                DF31$M, DF32$M, DF33$M, DF34$M, DF35$M,
                DF36$M, DF37$M)

colnames(rawMDF) <- c("Lat","Long",
                      "DF1","DF2","DF3","DF4","DF5",
                      "DF6","DF7","DF8","DF9","DF10",
                      "DF11","DF12","DF13","DF14","DF15",
                      "DF16","DF17","DF18","DF19","DF20",
                      #"DF21",
                      "DF22","DF23",#"DF24",
                      "DF25",
                      "DF26","DF27","DF28",#"DF29",
                      "DF30",
                      "DF31","DF32","DF33","DF34","DF35",
                      "DF36","DF37")

rawMDF <- as.data.frame(rawMDF, stringsAsFactors=F)
rawMDF[,"index"] <- c(1:61777)

rawMDF[,"newMean"] <- (rawMDF$DF1 +  rawMDF$DF2 + rawMDF$DF3 + rawMDF$DF4 + rawMDF$DF5 +
                         rawMDF$DF6 +  rawMDF$DF7 + rawMDF$DF8 + rawMDF$DF9 + rawMDF$DF10 +
                         rawMDF$DF11 +  rawMDF$DF12 + rawMDF$DF13 + rawMDF$DF14 + rawMDF$DF15 +
                         rawMDF$DF16 +  rawMDF$DF17 + rawMDF$DF18 + rawMDF$DF19 + rawMDF$DF20 +
                         #rawMDF$DF21 +  
                         rawMDF$DF22 + rawMDF$DF23 + #rawMDF$DF24 + 
                         rawMDF$DF25 +
                         rawMDF$DF26 +  rawMDF$DF27 + rawMDF$DF28 + #rawMDF$DF29 + 
                         rawMDF$DF30 +
                         rawMDF$DF31 +  rawMDF$DF32 + rawMDF$DF33 + rawMDF$DF34 + rawMDF$DF35 +
                         rawMDF$DF36 +  rawMDF$DF37)/34


rawMDF<- rawMDF[,c("index","Lat","Long",
                   "DF1","DF2","DF3","DF4","DF5",
                   "DF6","DF7","DF8","DF9","DF10",
                   "DF11","DF12","DF13","DF14","DF15",
                   "DF16","DF17","DF18","DF19","DF20",
                   #"DF21",
                   "DF22","DF23",#"DF24",
                   "DF25",
                   "DF26","DF27","DF28",#"DF29",
                   "DF30",
                   "DF31","DF32","DF33","DF34","DF35",
                   "DF36","DF37","newMean")]

CMIPMean_raw <- cbind(rawPDF$Lat, rawPDF$Long,rawPDF$index)
colnames(CMIPMean_raw) <- c("y","x","Site")
CMIPMean_raw <- as.data.frame(CMIPMean_raw,stringsAsFactors=F)

coordinates(CMIPMean_raw) <- ~x+y
gridded(CMIPMean_raw) =T
r_crop <- raster(CMIPMean_raw)

newDF <- crop(r,r_crop)

interm.matrix <- rasterToPoints(newDF)
interm.matrix <- as.data.frame(interm.matrix)
length(interm.matrix$index)

Maurer_new <- crop(newDF,r)
r_matrix <- rasterToPoints(Maurer_new)
r_matrix <- as.data.frame(r_matrix)

MaurerNewDF <- r_matrix

r_matrix[,"index"] <- 1
coordinates(r_matrix) <- ~x+y
gridded(r_matrix) =T
r <- raster(r_matrix)

ExtractPol <- rasterToPolygons(r,dissolve=T)

for (i in MaurerNewDF$index)
{
  MaurerNewDF[MaurerNewDF$index == i,"Site_ID"] <- MaurerDF[MaurerDF$index == i, "Site_ID"]
  MaurerNewDF[MaurerNewDF$index == i,"P"] <- MaurerDF[MaurerDF$index == i, "P"]
  MaurerNewDF[MaurerNewDF$index == i,"C"] <- MaurerDF[MaurerDF$index == i, "C"]
  MaurerNewDF[MaurerNewDF$index == i,"M"] <- MaurerDF[MaurerDF$index == i, "M"]
}

##Process each individual DF dataset in rawPDF, rawCDF and rawMDF

PDF.interm <- cbind(rawPDF$Lat, rawPDF$Long,rawPDF$newMean)
colnames(PDF.interm) <- c("y","x","newMean")
PDF.interm <- as.data.frame(PDF.interm,stringsAsFactors=F)

coordinates(PDF.interm) <- ~x+y
gridded(PDF.interm) =T
r_crop <- raster(PDF.interm)

DF <- crop(r_crop, ExtractPol)
fr <- rasterize(ExtractPol, DF)
lr <- mask(x=DF, mask=fr)

output <- rasterToPoints(lr)
output <- as.data.frame(output,stringsAsFactors=F)

dimension <- dim(rawPDF)

for (i in 4:(dimension[2]-1))
{
  PDF.interm <- cbind(rawPDF$Lat, rawPDF$Long,rawPDF[,i])
  
  colnames(PDF.interm) <- c("y","x",paste("DF",i-3,sep=""))
  PDF.interm <- as.data.frame(PDF.interm,stringsAsFactors=F)
  
  coordinates(PDF.interm) <- ~x+y
  gridded(PDF.interm) =T
  r_crop <- raster(PDF.interm)
  
  DF <- crop(r_crop, ExtractPol)
  fr <- rasterize(ExtractPol, DF)
  lr <- mask(x=DF, mask=fr)
  
  output2 <- rasterToPoints(lr)
  output2 <- as.data.frame(output2,stringsAsFactors=F)
  output[,i] <- output2[,3]
}

PDF <- output
colnames(PDF) <- c("Long","Lat",
                   "CMIPMean",
                   "DF1","DF2","DF3","DF4","DF5",
                   "DF6","DF7","DF8","DF9","DF10",
                   "DF11","DF12","DF13","DF14","DF15",
                   "DF16","DF17","DF18","DF19","DF20",
                   #"DF21",
                   "DF22","DF23",#"DF24",
                   "DF25",
                   "DF26","DF27","DF28",#"DF29",
                   "DF30",
                   "DF31","DF32","DF33","DF34","DF35",
                   "DF36","DF37")


CDF.interm <- cbind(rawCDF$Lat, rawCDF$Long,rawCDF$newMean)
colnames(CDF.interm) <- c("y","x","newMean")
CDF.interm <- as.data.frame(CDF.interm,stringsAsFactors=F)

coordinates(CDF.interm) <- ~x+y
gridded(CDF.interm) =T
r_crop <- raster(CDF.interm)

DF <- crop(r_crop, ExtractPol)
fr <- rasterize(ExtractPol, DF)
lr <- mask(x=DF, mask=fr)

output <- rasterToPoints(lr)
output <- as.data.frame(output,stringsAsFactors=F)

dimension <- dim(rawCDF)

for (i in 4:(dimension[2]-1))
{
  CDF.interm <- cbind(rawCDF$Lat, rawCDF$Long,rawCDF[,i])
  
  colnames(CDF.interm) <- c("y","x",paste("DF",i-3,sep=""))
  CDF.interm <- as.data.frame(CDF.interm,stringsAsFactors=F)
  
  coordinates(CDF.interm) <- ~x+y
  gridded(CDF.interm) =T
  r_crop <- raster(CDF.interm)
  
  DF <- crop(r_crop, ExtractPol)
  fr <- rasterize(ExtractPol, DF)
  lr <- mask(x=DF, mask=fr)
  
  output2 <- rasterToPoints(lr)
  output2 <- as.data.frame(output2,stringsAsFactors=F)
  output[,i] <- output2[,3]
}


CDF <- output
colnames(CDF) <- c("Long","Lat",
                   "CMIPMean",
                   "DF1","DF2","DF3","DF4","DF5",
                   "DF6","DF7","DF8","DF9","DF10",
                   "DF11","DF12","DF13","DF14","DF15",
                   "DF16","DF17","DF18","DF19","DF20",
                   #"DF21",
                   "DF22","DF23",#"DF24",
                   "DF25",
                   "DF26","DF27","DF28",#"DF29",
                   "DF30",
                   "DF31","DF32","DF33","DF34","DF35",
                   "DF36","DF37")

MDF.interm <- cbind(rawMDF$Lat, rawMDF$Long,rawMDF$newMean)
colnames(MDF.interm) <- c("y","x","newMean")
MDF.interm <- as.data.frame(MDF.interm,stringsAsFactors=F)

coordinates(MDF.interm) <- ~x+y
gridded(MDF.interm) =T
r_crop <- raster(MDF.interm)

DF <- crop(r_crop, ExtractPol)
fr <- rasterize(ExtractPol, DF)
lr <- mask(x=DF, mask=fr)

output <- rasterToPoints(lr)
output <- as.data.frame(output,stringsAsFactors=F)

dimension <- dim(rawMDF)

for (i in 4:(dimension[2]-1))
{
  MDF.interm <- cbind(rawMDF$Lat, rawMDF$Long,rawMDF[,i])
  
  colnames(MDF.interm) <- c("y","x",paste("DF",i-3,sep=""))
  MDF.interm <- as.data.frame(MDF.interm,stringsAsFactors=F)
  
  coordinates(MDF.interm) <- ~x+y
  gridded(MDF.interm) =T
  r_crop <- raster(MDF.interm)
  
  DF <- crop(r_crop, ExtractPol)
  fr <- rasterize(ExtractPol, DF)
  lr <- mask(x=DF, mask=fr)
  
  output2 <- rasterToPoints(lr)
  output2 <- as.data.frame(output2,stringsAsFactors=F)
  output[,i] <- output2[,3]
}


MDF <- output
colnames(MDF) <- c("Long","Lat",
                   "CMIPMean",
                   "DF1","DF2","DF3","DF4","DF5",
                   "DF6","DF7","DF8","DF9","DF10",
                   "DF11","DF12","DF13","DF14","DF15",
                   "DF16","DF17","DF18","DF19","DF20",
                   #"DF21",
                   "DF22","DF23",#"DF24",
                   "DF25",
                   "DF26","DF27","DF28",#"DF29",
                   "DF30",
                   "DF31","DF32","DF33","DF34","DF35",
                   "DF36","DF37")

##diagnose x y coordinate in the right place
#test <- cbind(MaurerNewDF$x, MaurerNewDF$y, PDF$Lat, PDF$Long)
#colnames(test) <- c("x","y","Lat","Long")
#test <- as.data.frame(test,stringsAsFactors=F)

#test[,"Latdiff"] <- test[,"y"] - test[,"Lat"]
#test[,"Longdiff"] <- test[,"x"] - test[,"Long"]

PDF <- cbind(MaurerNewDF$x,MaurerNewDF$y,MaurerNewDF$index,
             PDF)

PDF[,"Long"] <- NULL
PDF[,"Lat"] <- NULL
colnames(PDF) <- c("Long","Lat","index",
                   "CMIPMean","DF1","DF2","DF3","DF4","DF5",
                   "DF6","DF7","DF8","DF9","DF10",
                   "DF11","DF12","DF13","DF14","DF15",
                   "DF16","DF17","DF18","DF19","DF20",
                   #"DF21",
                   "DF22","DF23",#"DF24",
                   "DF25",
                   "DF26","DF27","DF28",#"DF29",
                   "DF30",
                   "DF31","DF32","DF33","DF34","DF35",
                   "DF36","DF37")

CDF <- cbind(MaurerNewDF$x,MaurerNewDF$y,MaurerNewDF$index,
             CDF)

CDF[,"Long"] <- NULL
CDF[,"Lat"] <- NULL
colnames(CDF) <- c("Long","Lat","index",
                   "CMIPMean","DF1","DF2","DF3","DF4","DF5",
                   "DF6","DF7","DF8","DF9","DF10",
                   "DF11","DF12","DF13","DF14","DF15",
                   "DF16","DF17","DF18","DF19","DF20",
                   #"DF21",
                   "DF22","DF23",#"DF24",
                   "DF25",
                   "DF26","DF27","DF28",#"DF29",
                   "DF30",
                   "DF31","DF32","DF33","DF34","DF35",
                   "DF36","DF37")

MDF <- cbind(MaurerNewDF$x,MaurerNewDF$y,MaurerNewDF$index,
             MDF)

MDF[,"Long"] <- NULL
MDF[,"Lat"] <- NULL
colnames(MDF) <- c("Long","Lat","index",
                   "CMIPMean","DF1","DF2","DF3","DF4","DF5",
                   "DF6","DF7","DF8","DF9","DF10",
                   "DF11","DF12","DF13","DF14","DF15",
                   "DF16","DF17","DF18","DF19","DF20",
                   #"DF21",
                   "DF22","DF23",#"DF24",
                   "DF25",
                   "DF26","DF27","DF28",#"DF29",
                   "DF30",
                   "DF31","DF32","DF33","DF34","DF35",
                   "DF36","DF37")


write.table(PDF, "~/Documents/Predictability_Project/P2_CMIP5_predictability/data/monthlypercent/pcm/rcp45/Taylorraw_P.csv",col.names=T,
            row.names=F,sep=",")

write.table(CDF, "~/Documents/Predictability_Project/P2_CMIP5_predictability/data/monthlypercent/pcm/rcp45/Taylorraw_C.csv",col.names=T,
            row.names=F,sep=",")

write.table(MDF, "~/Documents/Predictability_Project/P2_CMIP5_predictability/data/monthlypercent/pcm/rcp45/Taylorraw_M.csv",col.names=T,
            row.names=F,sep=",")

####################################################################################
#
#
##CMIP5 rcp85
#
#
####################################################################################
MaurerDF <- read.table("~/Documents/Predictability_Project/P2_CMIP5_predictability/data/Maurer_monthly/MonthlyPCM/Maurer_Monthly_Percent_PCM.csv",
                       header=T,sep=",")


MaurerDF[,"Long"] <- MaurerDF[,"Long"] + 360

Maurer_raw <- cbind(MaurerDF$Lat, MaurerDF$Long,MaurerDF$index)
colnames(Maurer_raw) <- c("y","x","index")
Maurer_raw <- as.data.frame(Maurer_raw,stringsAsFactors=F)

coordinates(Maurer_raw) <- ~x+y
gridded(Maurer_raw) =T
r <- raster(Maurer_raw)
plot(r)


DF1 <- read.table("~/Documents/Predictability_Project/P2_CMIP5_predictability/data/monthlypercent/pcm/rcp85/access1-0/access1-0_DF.csv",
                  header=T,sep=",")

DF2 <- read.table("~/Documents/Predictability_Project/P2_CMIP5_predictability/data/monthlypercent/pcm/rcp85/access1-3/access1-3_DF.csv",
                  header=T,sep=",")

DF3 <- read.table("~/Documents/Predictability_Project/P2_CMIP5_predictability/data/monthlypercent/pcm/rcp85/bcc-csm1-1/bcc-csm1-1_DF.csv",
                  header=T,sep=",")

DF4 <- read.table("~/Documents/Predictability_Project/P2_CMIP5_predictability/data/monthlypercent/pcm/rcp85/bcc-csm1-1-m/bcc-csm1-1-m_DF.csv",
                  header=T,sep=",")

DF5 <- read.table("~/Documents/Predictability_Project/P2_CMIP5_predictability/data/monthlypercent/pcm/rcp85/canesm2/canesm2_DF.csv",
                  header=T,sep=",")

DF6 <- read.table("~/Documents/Predictability_Project/P2_CMIP5_predictability/data/monthlypercent/pcm/rcp85/ccsm4/ccsm4_DF.csv",
                  header=T,sep=",")

DF7 <- read.table("~/Documents/Predictability_Project/P2_CMIP5_predictability/data/monthlypercent/pcm/rcp85/cesm1-bgc/cesm1-bgc_DF.csv",
                  header=T,sep=",")

DF8 <- read.table("~/Documents/Predictability_Project/P2_CMIP5_predictability/data/monthlypercent/pcm/rcp85/cesm1-cam5/cesm1-cam5_DF.csv",
                  header=T,sep=",")

DF9 <- read.table("~/Documents/Predictability_Project/P2_CMIP5_predictability/data/monthlypercent/pcm/rcp85/cmcc-cm/cmcc-cm_DF.csv",
                  header=T,sep=",")

DF10 <- read.table("~/Documents/Predictability_Project/P2_CMIP5_predictability/data/monthlypercent/pcm/rcp85/cnrm-cm5/cnrm-cm5_DF.csv",
                   header=T,sep=",")

DF11 <- read.table("~/Documents/Predictability_Project/P2_CMIP5_predictability/data/monthlypercent/pcm/rcp85/csiro-mk3-6-0/csiro-mk3-6-0_DF.csv",
                   header=T,sep=",")

DF12 <- read.table("~/Documents/Predictability_Project/P2_CMIP5_predictability/data/monthlypercent/pcm/rcp85/ec-earth/ec-earth_DF.csv",
                   header=T,sep=",")

DF13 <- read.table("~/Documents/Predictability_Project/P2_CMIP5_predictability/data/monthlypercent/pcm/rcp85/fgoals-g2/fgoals-g2_DF.csv",
                   header=T,sep=",")

DF14 <- read.table("~/Documents/Predictability_Project/P2_CMIP5_predictability/data/monthlypercent/pcm/rcp85/fgoals-s2/fgoals-s2_DF.csv",
                   header=T,sep=",")

DF15 <- read.table("~/Documents/Predictability_Project/P2_CMIP5_predictability/data/monthlypercent/pcm/rcp85/fio-esm/fio-esm_DF.csv",
                   header=T,sep=",")

DF16 <- read.table("~/Documents/Predictability_Project/P2_CMIP5_predictability/data/monthlypercent/pcm/rcp85/gfdl-cm3/gfdl-cm3_DF.csv",
                   header=T,sep=",")

DF17 <- read.table("~/Documents/Predictability_Project/P2_CMIP5_predictability/data/monthlypercent/pcm/rcp85/gfdl-esm2g/gfdl-esm2g_DF.csv",
                   header=T,sep=",")

DF18 <- read.table("~/Documents/Predictability_Project/P2_CMIP5_predictability/data/monthlypercent/pcm/rcp85/gfdl-esm2m/gfdl-esm2m_DF.csv",
                   header=T,sep=",")

DF19 <- read.table("~/Documents/Predictability_Project/P2_CMIP5_predictability/data/monthlypercent/pcm/rcp85/giss-e2-r/giss-e2-r_DF.csv",
                   header=T,sep=",")

#DF20 <- read.table("~/Documents/Predictability_Project/P2_CMIP5_predictability/data/monthlypercent/pcm/rcp85/giss-e2-r-cc/giss-e2-r-cc_DF.csv",
#                   header=T,sep=",")

#DF21 <- read.table("~/Documents/Predictability_Project/P2_CMIP5_predictability/data/monthlypercent/pcm/rcp85/hadcm3/hadcm3_DF.csv",
#                   header=T,sep=",")

DF22 <- read.table("~/Documents/Predictability_Project/P2_CMIP5_predictability/data/monthlypercent/pcm/rcp85/hadgem2-ao/hadgem2-ao_DF.csv",
                   header=T,sep=",")

#DF23 <- read.table("~/Documents/Predictability_Project/P2_CMIP5_predictability/data/monthlypercent/pcm/rcp85/hadgem2-cc/hadgem2-cc_DF.csv",
#                   header=T,sep=",")

#DF24 <- read.table("~/Documents/Predictability_Project/P2_CMIP5_predictability/data/monthlypercent/pcm/rcp85/hadgem2-es/hadgem2-es_DF.csv",
#                   header=T,sep=",")

DF25 <- read.table("~/Documents/Predictability_Project/P2_CMIP5_predictability/data/monthlypercent/pcm/rcp85/inmcm4/inmcm4_DF.csv",
                   header=T,sep=",")

DF26 <- read.table("~/Documents/Predictability_Project/P2_CMIP5_predictability/data/monthlypercent/pcm/rcp85/ipsl-cm5a-lr/ipsl-cm5a-lr_DF.csv",
                   header=T,sep=",")

DF27 <- read.table("~/Documents/Predictability_Project/P2_CMIP5_predictability/data/monthlypercent/pcm/rcp85/ipsl-cm5a-mr/ipsl-cm5a-mr_DF.csv",
                   header=T,sep=",")

DF28 <- read.table("~/Documents/Predictability_Project/P2_CMIP5_predictability/data/monthlypercent/pcm/rcp85/ipsl-cm5b-lr/ipsl-cm5b-lr_DF.csv",
                   header=T,sep=",")

#DF29 <- read.table("~/Documents/Predictability_Project/P2_CMIP5_predictability/data/monthlypercent/pcm/rcp85/miroc4h/miroc4h_DF.csv",
#                   header=T,sep=",")

DF30 <- read.table("~/Documents/Predictability_Project/P2_CMIP5_predictability/data/monthlypercent/pcm/rcp85/miroc5/miroc5_DF.csv",
                   header=T,sep=",")

DF31 <- read.table("~/Documents/Predictability_Project/P2_CMIP5_predictability/data/monthlypercent/pcm/rcp85/miroc-esm/miroc-esm_DF.csv",
                   header=T,sep=",")

DF32 <- read.table("~/Documents/Predictability_Project/P2_CMIP5_predictability/data/monthlypercent/pcm/rcp85/miroc-esm-chem/miroc-esm-chem_DF.csv",
                   header=T,sep=",")

DF33 <- read.table("~/Documents/Predictability_Project/P2_CMIP5_predictability/data/monthlypercent/pcm/rcp85/mpi-esm-lr/mpi-esm-lr_DF.csv",
                   header=T,sep=",")

DF34 <- read.table("~/Documents/Predictability_Project/P2_CMIP5_predictability/data/monthlypercent/pcm/rcp85/mpi-esm-mr/mpi-esm-mr_DF.csv",
                   header=T,sep=",")

DF35 <- read.table("~/Documents/Predictability_Project/P2_CMIP5_predictability/data/monthlypercent/pcm/rcp85/mri-cgcm3/mri-cgcm3_DF.csv",
                   header=T,sep=",")

DF36 <- read.table("~/Documents/Predictability_Project/P2_CMIP5_predictability/data/monthlypercent/pcm/rcp85/noresm1-m/noresm1-m_DF.csv",
                   header=T,sep=",")

DF37 <- read.table("~/Documents/Predictability_Project/P2_CMIP5_predictability/data/monthlypercent/pcm/rcp85/noresm1-me/noresm1-me_DF.csv",
                   header=T,sep=",")

rawPDF <- cbind(DF1$Lat, DF1$Long,
                DF1$P, DF2$P, DF3$P, DF4$P, DF5$P,
                DF6$P, DF7$P, DF8$P, DF9$P, DF10$P,
                DF11$P, DF12$P, DF13$P, DF14$P, DF15$P,
                DF16$P, DF17$P, DF18$P, DF19$P,# DF20$P,
                #DF21$P, 
                DF22$P,# DF23$P, #DF24$P, 
                DF25$P,
                DF26$P, DF27$P, DF28$P, #DF29$P, 
                DF30$P,
                DF31$P, DF32$P, DF33$P, DF34$P, DF35$P,
                DF36$P, DF37$P)

colnames(rawPDF) <- c("Lat","Long",
                      "DF1","DF2","DF3","DF4","DF5",
                      "DF6","DF7","DF8","DF9","DF10",
                      "DF11","DF12","DF13","DF14","DF15",
                      "DF16","DF17","DF18","DF19",#"DF20",
                      #"DF21",
                      "DF22",#"DF23",#"DF24",
                      "DF25",
                      "DF26","DF27","DF28",#"DF29",
                      "DF30",
                      "DF31","DF32","DF33","DF34","DF35",
                      "DF36","DF37")

rawPDF <- as.data.frame(rawPDF, stringsAsFactors=F)
rawPDF[,"index"] <- c(1:61777)

rawPDF[,"newMean"] <- (rawPDF$DF1 +  rawPDF$DF2 + rawPDF$DF3 + rawPDF$DF4 + rawPDF$DF5 +
                         rawPDF$DF6 +  rawPDF$DF7 + rawPDF$DF8 + rawPDF$DF9 + rawPDF$DF10 +
                         rawPDF$DF11 +  rawPDF$DF12 + rawPDF$DF13 + rawPDF$DF14 + rawPDF$DF15 +
                         rawPDF$DF16 +  rawPDF$DF17 + rawPDF$DF18 + rawPDF$DF19 + #rawPDF$DF20 +
                         #rawPDF$DF21 +  
                         rawPDF$DF22 + #rawPDF$DF23 + #rawPDF$DF24 + 
                         rawPDF$DF25 +
                         rawPDF$DF26 +  rawPDF$DF27 + rawPDF$DF28 + #rawPDF$DF29 + 
                         rawPDF$DF30 +
                         rawPDF$DF31 +  rawPDF$DF32 + rawPDF$DF33 + rawPDF$DF34 + rawPDF$DF35 +
                         rawPDF$DF36 +  rawPDF$DF37)/32

rawPDF<- rawPDF[,c("index","Lat","Long",
                   "DF1","DF2","DF3","DF4","DF5",
                   "DF6","DF7","DF8","DF9","DF10",
                   "DF11","DF12","DF13","DF14","DF15",
                   "DF16","DF17","DF18","DF19",#"DF20",
                   #"DF21",
                   "DF22",#"DF23",#"DF24",
                   "DF25",
                   "DF26","DF27","DF28",#"DF29",
                   "DF30",
                   "DF31","DF32","DF33","DF34","DF35",
                   "DF36","DF37","newMean")]

rawCDF <- cbind(DF1$Lat, DF1$Long,
                DF1$C, DF2$C, DF3$C, DF4$C, DF5$C,
                DF6$C, DF7$C, DF8$C, DF9$C, DF10$C,
                DF11$C, DF12$C, DF13$C, DF14$C, DF15$C,
                DF16$C, DF17$C, DF18$C, DF19$C, #DF20$C,
                #DF21$C, 
                DF22$C, #DF23$C, #DF24$C, 
                DF25$C,
                DF26$C, DF27$C, DF28$C, #DF29$C, 
                DF30$C,
                DF31$C, DF32$C, DF33$C, DF34$C, DF35$C,
                DF36$C, DF37$C)

colnames(rawCDF) <- c("Lat","Long",
                      "DF1","DF2","DF3","DF4","DF5",
                      "DF6","DF7","DF8","DF9","DF10",
                      "DF11","DF12","DF13","DF14","DF15",
                      "DF16","DF17","DF18","DF19",#"DF20",
                      #"DF21",
                      "DF22",#"DF23",#"DF24",
                      "DF25",
                      "DF26","DF27","DF28",#"DF29",
                      "DF30",
                      "DF31","DF32","DF33","DF34","DF35",
                      "DF36","DF37")

rawCDF <- as.data.frame(rawCDF, stringsAsFactors=F)
rawCDF[,"index"] <- c(1:61777)

rawCDF[,"newMean"] <- (rawCDF$DF1 +  rawCDF$DF2 + rawCDF$DF3 + rawCDF$DF4 + rawCDF$DF5 +
                         rawCDF$DF6 +  rawCDF$DF7 + rawCDF$DF8 + rawCDF$DF9 + rawCDF$DF10 +
                         rawCDF$DF11 +  rawCDF$DF12 + rawCDF$DF13 + rawCDF$DF14 + rawCDF$DF15 +
                         rawCDF$DF16 +  rawCDF$DF17 + rawCDF$DF18 + rawCDF$DF19 + #rawCDF$DF20 +
                         #rawCDF$DF21 +  
                         rawCDF$DF22 + #rawCDF$DF23 + #rawCDF$DF24 + 
                         rawCDF$DF25 +
                         rawCDF$DF26 +  rawCDF$DF27 + rawCDF$DF28 + #rawCDF$DF29 + 
                         rawCDF$DF30 +
                         rawCDF$DF31 +  rawCDF$DF32 + rawCDF$DF33 + rawCDF$DF34 + rawCDF$DF35 +
                         rawCDF$DF36 +  rawCDF$DF37)/32


rawCDF<- rawCDF[,c("index","Lat","Long",
                   "DF1","DF2","DF3","DF4","DF5",
                   "DF6","DF7","DF8","DF9","DF10",
                   "DF11","DF12","DF13","DF14","DF15",
                   "DF16","DF17","DF18","DF19",#"DF20",
                   #"DF21",
                   "DF22",#"DF23",#"DF24",
                   "DF25",
                   "DF26","DF27","DF28",#"DF29",
                   "DF30",
                   "DF31","DF32","DF33","DF34","DF35",
                   "DF36","DF37","newMean")]


rawMDF <- cbind(DF1$Lat, DF1$Long, 
                DF1$M, DF2$M, DF3$M, DF4$M, DF5$M,
                DF6$M, DF7$M, DF8$M, DF9$M, DF10$M,
                DF11$M, DF12$M, DF13$M, DF14$M,DF15$M,
                DF16$M, DF17$M, DF18$M, DF19$M,# DF20$M,
                #DF21$M, 
                DF22$M, #DF23$M, #DF24$M, 
                DF25$M,
                DF26$M, DF27$M, DF28$M, #DF29$M, 
                DF30$M,
                DF31$M, DF32$M, DF33$M, DF34$M, DF35$M,
                DF36$M, DF37$M)

colnames(rawMDF) <- c("Lat","Long",
                      "DF1","DF2","DF3","DF4","DF5",
                      "DF6","DF7","DF8","DF9","DF10",
                      "DF11","DF12","DF13","DF14","DF15",
                      "DF16","DF17","DF18","DF19",#"DF20",
                      #"DF21",
                      "DF22",#"DF23",#"DF24",
                      "DF25",
                      "DF26","DF27","DF28",#"DF29",
                      "DF30",
                      "DF31","DF32","DF33","DF34","DF35",
                      "DF36","DF37")

rawMDF <- as.data.frame(rawMDF, stringsAsFactors=F)
rawMDF[,"index"] <- c(1:61777)

rawMDF[,"newMean"] <- (rawMDF$DF1 +  rawMDF$DF2 + rawMDF$DF3 + rawMDF$DF4 + rawMDF$DF5 +
                         rawMDF$DF6 +  rawMDF$DF7 + rawMDF$DF8 + rawMDF$DF9 + rawMDF$DF10 +
                         rawMDF$DF11 +  rawMDF$DF12 + rawMDF$DF13 + rawMDF$DF14 + rawMDF$DF15 +
                         rawMDF$DF16 +  rawMDF$DF17 + rawMDF$DF18 + rawMDF$DF19 + #rawMDF$DF20 +
                         #rawMDF$DF21 +  
                         rawMDF$DF22 + #rawMDF$DF23 + #rawMDF$DF24 + 
                         rawMDF$DF25 +
                         rawMDF$DF26 +  rawMDF$DF27 + rawMDF$DF28 + #rawMDF$DF29 + 
                         rawMDF$DF30 +
                         rawMDF$DF31 +  rawMDF$DF32 + rawMDF$DF33 + rawMDF$DF34 + rawMDF$DF35 +
                         rawMDF$DF36 +  rawMDF$DF37)/32


rawMDF<- rawMDF[,c("index","Lat","Long",
                   "DF1","DF2","DF3","DF4","DF5",
                   "DF6","DF7","DF8","DF9","DF10",
                   "DF11","DF12","DF13","DF14","DF15",
                   "DF16","DF17","DF18","DF19",#"DF20",
                   #"DF21",
                   "DF22",#"DF23",#"DF24",
                   "DF25",
                   "DF26","DF27","DF28",#"DF29",
                   "DF30",
                   "DF31","DF32","DF33","DF34","DF35",
                   "DF36","DF37","newMean")]

CMIPMean_raw <- cbind(rawPDF$Lat, rawPDF$Long,rawPDF$index)
colnames(CMIPMean_raw) <- c("y","x","Site")
CMIPMean_raw <- as.data.frame(CMIPMean_raw,stringsAsFactors=F)

coordinates(CMIPMean_raw) <- ~x+y
gridded(CMIPMean_raw) =T
r_crop <- raster(CMIPMean_raw)

newDF <- crop(r,r_crop)

interm.matrix <- rasterToPoints(newDF)
interm.matrix <- as.data.frame(interm.matrix)
length(interm.matrix$index)

Maurer_new <- crop(newDF,r)
r_matrix <- rasterToPoints(Maurer_new)
r_matrix <- as.data.frame(r_matrix)

MaurerNewDF <- r_matrix

r_matrix[,"index"] <- 1
coordinates(r_matrix) <- ~x+y
gridded(r_matrix) =T
r <- raster(r_matrix)

ExtractPol <- rasterToPolygons(r,dissolve=T)

for (i in MaurerNewDF$index)
{
  MaurerNewDF[MaurerNewDF$index == i,"Site_ID"] <- MaurerDF[MaurerDF$index == i, "Site_ID"]
  MaurerNewDF[MaurerNewDF$index == i,"P"] <- MaurerDF[MaurerDF$index == i, "P"]
  MaurerNewDF[MaurerNewDF$index == i,"C"] <- MaurerDF[MaurerDF$index == i, "C"]
  MaurerNewDF[MaurerNewDF$index == i,"M"] <- MaurerDF[MaurerDF$index == i, "M"]
}

##Process each individual DF dataset in rawPDF, rawCDF and rawMDF

PDF.interm <- cbind(rawPDF$Lat, rawPDF$Long,rawPDF$newMean)
colnames(PDF.interm) <- c("y","x","newMean")
PDF.interm <- as.data.frame(PDF.interm,stringsAsFactors=F)

coordinates(PDF.interm) <- ~x+y
gridded(PDF.interm) =T
r_crop <- raster(PDF.interm)

DF <- crop(r_crop, ExtractPol)
fr <- rasterize(ExtractPol, DF)
lr <- mask(x=DF, mask=fr)

output <- rasterToPoints(lr)
output <- as.data.frame(output,stringsAsFactors=F)

dimension <- dim(rawPDF)

for (i in 4:(dimension[2]-1))
{
  PDF.interm <- cbind(rawPDF$Lat, rawPDF$Long,rawPDF[,i])
  
  colnames(PDF.interm) <- c("y","x",paste("DF",i-3,sep=""))
  PDF.interm <- as.data.frame(PDF.interm,stringsAsFactors=F)
  
  coordinates(PDF.interm) <- ~x+y
  gridded(PDF.interm) =T
  r_crop <- raster(PDF.interm)
  
  DF <- crop(r_crop, ExtractPol)
  fr <- rasterize(ExtractPol, DF)
  lr <- mask(x=DF, mask=fr)
  
  output2 <- rasterToPoints(lr)
  output2 <- as.data.frame(output2,stringsAsFactors=F)
  output[,i] <- output2[,3]
}

PDF <- output
colnames(PDF) <- c("Long","Lat",
                   "CMIPMean",
                   "DF1","DF2","DF3","DF4","DF5",
                   "DF6","DF7","DF8","DF9","DF10",
                   "DF11","DF12","DF13","DF14","DF15",
                   "DF16","DF17","DF18","DF19",#"DF20",
                   #"DF21",
                   "DF22",#"DF23",#"DF24",
                   "DF25",
                   "DF26","DF27","DF28",#"DF29",
                   "DF30",
                   "DF31","DF32","DF33","DF34","DF35",
                   "DF36","DF37")


CDF.interm <- cbind(rawCDF$Lat, rawCDF$Long,rawCDF$newMean)
colnames(CDF.interm) <- c("y","x","newMean")
CDF.interm <- as.data.frame(CDF.interm,stringsAsFactors=F)

coordinates(CDF.interm) <- ~x+y
gridded(CDF.interm) =T
r_crop <- raster(CDF.interm)

DF <- crop(r_crop, ExtractPol)
fr <- rasterize(ExtractPol, DF)
lr <- mask(x=DF, mask=fr)

output <- rasterToPoints(lr)
output <- as.data.frame(output,stringsAsFactors=F)

dimension <- dim(rawCDF)

for (i in 4:(dimension[2]-1))
{
  CDF.interm <- cbind(rawCDF$Lat, rawCDF$Long,rawCDF[,i])
  
  colnames(CDF.interm) <- c("y","x",paste("DF",i-3,sep=""))
  CDF.interm <- as.data.frame(CDF.interm,stringsAsFactors=F)
  
  coordinates(CDF.interm) <- ~x+y
  gridded(CDF.interm) =T
  r_crop <- raster(CDF.interm)
  
  DF <- crop(r_crop, ExtractPol)
  fr <- rasterize(ExtractPol, DF)
  lr <- mask(x=DF, mask=fr)
  
  output2 <- rasterToPoints(lr)
  output2 <- as.data.frame(output2,stringsAsFactors=F)
  output[,i] <- output2[,3]
}


CDF <- output
colnames(CDF) <- c("Long","Lat",
                   "CMIPMean",
                   "DF1","DF2","DF3","DF4","DF5",
                   "DF6","DF7","DF8","DF9","DF10",
                   "DF11","DF12","DF13","DF14","DF15",
                   "DF16","DF17","DF18","DF19",#"DF20",
                   #"DF21",
                   "DF22",#"DF23",#"DF24",
                   "DF25",
                   "DF26","DF27","DF28",#"DF29",
                   "DF30",
                   "DF31","DF32","DF33","DF34","DF35",
                   "DF36","DF37")

MDF.interm <- cbind(rawMDF$Lat, rawMDF$Long,rawMDF$newMean)
colnames(MDF.interm) <- c("y","x","newMean")
MDF.interm <- as.data.frame(MDF.interm,stringsAsFactors=F)

coordinates(MDF.interm) <- ~x+y
gridded(MDF.interm) =T
r_crop <- raster(MDF.interm)

DF <- crop(r_crop, ExtractPol)
fr <- rasterize(ExtractPol, DF)
lr <- mask(x=DF, mask=fr)

output <- rasterToPoints(lr)
output <- as.data.frame(output,stringsAsFactors=F)

dimension <- dim(rawMDF)

for (i in 4:(dimension[2]-1))
{
  MDF.interm <- cbind(rawMDF$Lat, rawMDF$Long,rawMDF[,i])
  
  colnames(MDF.interm) <- c("y","x",paste("DF",i-3,sep=""))
  MDF.interm <- as.data.frame(MDF.interm,stringsAsFactors=F)
  
  coordinates(MDF.interm) <- ~x+y
  gridded(MDF.interm) =T
  r_crop <- raster(MDF.interm)
  
  DF <- crop(r_crop, ExtractPol)
  fr <- rasterize(ExtractPol, DF)
  lr <- mask(x=DF, mask=fr)
  
  output2 <- rasterToPoints(lr)
  output2 <- as.data.frame(output2,stringsAsFactors=F)
  output[,i] <- output2[,3]
}


MDF <- output
colnames(MDF) <- c("Long","Lat",
                   "CMIPMean",
                   "DF1","DF2","DF3","DF4","DF5",
                   "DF6","DF7","DF8","DF9","DF10",
                   "DF11","DF12","DF13","DF14","DF15",
                   "DF16","DF17","DF18","DF19",#"DF20",
                   #"DF21",
                   "DF22",#"DF23",#"DF24",
                   "DF25",
                   "DF26","DF27","DF28",#"DF29",
                   "DF30",
                   "DF31","DF32","DF33","DF34","DF35",
                   "DF36","DF37")

##diagnose x y coordinate in the right place
#test <- cbind(MaurerNewDF$x, MaurerNewDF$y, PDF$Lat, PDF$Long)
#colnames(test) <- c("x","y","Lat","Long")
#test <- as.data.frame(test,stringsAsFactors=F)

#test[,"Latdiff"] <- test[,"y"] - test[,"Lat"]
#test[,"Longdiff"] <- test[,"x"] - test[,"Long"]

PDF <- cbind(MaurerNewDF$x,MaurerNewDF$y,MaurerNewDF$index,
             PDF)

PDF[,"Long"] <- NULL
PDF[,"Lat"] <- NULL
colnames(PDF) <- c("Long","Lat","index",
                   "CMIPMean","DF1","DF2","DF3","DF4","DF5",
                   "DF6","DF7","DF8","DF9","DF10",
                   "DF11","DF12","DF13","DF14","DF15",
                   "DF16","DF17","DF18","DF19",#"DF20",
                   #"DF21",
                   "DF22",#"DF23",#"DF24",
                   "DF25",
                   "DF26","DF27","DF28",#"DF29",
                   "DF30",
                   "DF31","DF32","DF33","DF34","DF35",
                   "DF36","DF37")

CDF <- cbind(MaurerNewDF$x,MaurerNewDF$y,MaurerNewDF$index,
             CDF)

CDF[,"Long"] <- NULL
CDF[,"Lat"] <- NULL
colnames(CDF) <- c("Long","Lat","index",
                   "CMIPMean","DF1","DF2","DF3","DF4","DF5",
                   "DF6","DF7","DF8","DF9","DF10",
                   "DF11","DF12","DF13","DF14","DF15",
                   "DF16","DF17","DF18","DF19",#"DF20",
                   #"DF21",
                   "DF22",#"DF23",#"DF24",
                   "DF25",
                   "DF26","DF27","DF28",#"DF29",
                   "DF30",
                   "DF31","DF32","DF33","DF34","DF35",
                   "DF36","DF37")

MDF <- cbind(MaurerNewDF$x,MaurerNewDF$y,MaurerNewDF$index,
             MDF)

MDF[,"Long"] <- NULL
MDF[,"Lat"] <- NULL
colnames(MDF) <- c("Long","Lat","index",
                   "CMIPMean","DF1","DF2","DF3","DF4","DF5",
                   "DF6","DF7","DF8","DF9","DF10",
                   "DF11","DF12","DF13","DF14","DF15",
                   "DF16","DF17","DF18","DF19",#"DF20",
                   #"DF21",
                   "DF22",#"DF23",#"DF24",
                   "DF25",
                   "DF26","DF27","DF28",#"DF29",
                   "DF30",
                   "DF31","DF32","DF33","DF34","DF35",
                   "DF36","DF37")


write.table(PDF, "~/Documents/Predictability_Project/P2_CMIP5_predictability/data/monthlypercent/pcm/rcp85/Taylorraw_P.csv",col.names=T,
            row.names=F,sep=",")

write.table(CDF, "~/Documents/Predictability_Project/P2_CMIP5_predictability/data/monthlypercent/pcm/rcp85/Taylorraw_C.csv",col.names=T,
            row.names=F,sep=",")

write.table(MDF, "~/Documents/Predictability_Project/P2_CMIP5_predictability/data/monthlypercent/pcm/rcp85/Taylorraw_M.csv",col.names=T,
            row.names=F,sep=",")

####################################################################################
##Compare Maurer, SDnoBC and SDBC PCM results
####################################################################################
##SDBC
histPDF <- read.table("~/Documents/Predictability_Project/P2_CMIP5_predictability/data/monthlypercent/pcm/historic/Taylorraw_P.csv",
                      header=T,sep=",")
histCDF <- read.table("~/Documents/Predictability_Project/P2_CMIP5_predictability/data/monthlypercent/pcm/historic/Taylorraw_C.csv",
                      header=T,sep=",")
histMDF <- read.table("~/Documents/Predictability_Project/P2_CMIP5_predictability/data/monthlypercent/pcm/historic/Taylorraw_M.csv",
                      header=T,sep=",")
##SDnoBC

histPDFno <- read.table("~/Documents/Predictability_Project/P2_CMIP5_predictability/data/monthlypercent/SDnoBC/pcm/historic/Taylorraw_P.csv",
                        header=T,sep=",")
histCDFno <- read.table("~/Documents/Predictability_Project/P2_CMIP5_predictability/data/monthlypercent/SDnoBC/pcm/historic/Taylorraw_C.csv",
                        header=T,sep=",")
histMDFno <- read.table("~/Documents/Predictability_Project/P2_CMIP5_predictability/data/monthlypercent/SDnoBC/pcm/historic/Taylorraw_M.csv",
                        header=T,sep=",")

newDF <- histPDF[,1:5]  
newDF <- cbind(newDF,histPDFno[,5],histCDF[,1:5],histCDFno[,5],histMDF[,1:5],histMDFno[,5])
colnames(newDF) <- c("Long","Lat","index","MaurerP","SDBC_P","SDnoBC_P","Long2","Lat2","index2","MaurerC","SDBC_C","SDnoBC_C",
                     "Long3","Lat3","index3","MaurerM","SDBC_M","SDnoBC_M")
newDF[,"Long2"] <- NULL
newDF[,"Long3"] <- NULL
newDF[,"Lat2"] <- NULL
newDF[,"Lat3"] <- NULL
newDF[,"index2"] <- NULL
newDF[,"index3"] <- NULL

newDF[,"MaurerCM"] <- newDF$MaurerC/newDF$MaurerM
newDF[,"SDBC_CM"] <- newDF$SDBC_C/newDF$SDBC_M
newDF[,"SDnoBC_CM"] <- newDF$SDnoBC_C/newDF$SDnoBC_M


newDF[,"MaurerCM2"] <- 1
max.value <- max(newDF$MaurerCM)
newDF[,"CMtemp"] <- (newDF[,"MaurerCM"]/max.value + 1)
newDF$MaurerCM2 <- ifelse(newDF$MaurerCM > 1, newDF$CMtemp, newDF$MaurerCM)

newDF[,"SDBC_CM2"] <- 1
max.value <- max(newDF$SDBC_CM)
newDF[,"CMtemp"] <- (newDF[,"SDBC_CM"]/max.value + 1)
newDF$SDBC_CM2 <- ifelse(newDF$SDBC_CM > 1, newDF$CMtemp, newDF$SDBC_CM)

newDF[,"SDnoBC_CM2"] <- 1
max.value <- max(newDF$SDnoBC_CM)
newDF[,"CMtemp"] <- (newDF[,"SDnoBC_CM"]/max.value + 1)
newDF$SDnoBC_CM2 <- ifelse(newDF$SDnoBC_CM > 1, newDF$CMtemp, newDF$SDnoBC_CM)

newDF$CMtemp <- NULL

write.table(newDF, "~/Documents/Predictability_Project/P2_CMIP5_predictability/data/FigureDF/MonthlyPercent_historic_PCM_SDBC_SDnoBC.csv",
            col.names=T,row.names=F,sep=",")

####################################################################################
#
#Graphics for PCM historic comparison between maurer, sdnobc, sdbc
#
####################################################################################
plotDF <- read.table("~/Documents/Predictability_Project/P2_CMIP5_predictability/data/FigureDF/MonthlyPercent_historic_PCM_SDBC_SDnoBC.csv",
                     header=T,sep=",")

Pbrk <- seq(0.4,0.9, by = 1/100)
Cbrk <- seq(0.3,0.9, by = 1/100)
Mbrk <- seq(0,0.2, by = 1/100)

pdf("~/Documents/Predictability_Project/P2_CMIP5_predictability/data/FigureDF/PCM_historic_comparison.pdf",
    width = 32, height = 20)

set.panel()
par(oma=c(12,14,2,2),
    mgp = c(3, 2, 0),
    mar=c(7,7,5,5))
set.panel(3,3)

##Maurer
quilt.plot(plotDF$Long-360,plotDF$Lat,plotDF$MaurerP, xlim=c(-125,-65), ylim=c(25,49.5),
           breaks=Pbrk,col=tim.colors(50),add.legend=F, 
           ncol=90,nrow=216)
US(add=TRUE)
box()
title(main="Predictability",cex.main=4, ylab = "Maurer",cex.lab=4)

quilt.plot(plotDF$Long-360,plotDF$Lat,plotDF$MaurerC, xlim=c(-125,-65), ylim=c(25,49.5),
           breaks=Cbrk,col=tim.colors(60),add.legend=F,
           ncol=90,nrow=216)
US(add=TRUE)
box()
title(main="Constancy",cex.main=4)

quilt.plot(plotDF$Long-360,plotDF$Lat,plotDF$MaurerM, xlim=c(-125,-65), ylim=c(25,49.5),
           breaks=Mbrk,col=tim.colors(20),add.legend=F, 
           ncol=90,nrow=216)
US(add=TRUE)
box()
title(main="Seasonality",cex.main=4)


##SDnoBC
quilt.plot(plotDF$Long-360,plotDF$Lat,plotDF$SDnoBC_P, xlim=c(-125,-65), ylim=c(25,49.5),
           breaks=Pbrk,col=tim.colors(50),add.legend=F,
           ncol=90,nrow=216)
US(add=TRUE)
box()
title(ylab="SDnoBC",cex.lab=4)


quilt.plot(plotDF$Long-360,plotDF$Lat,plotDF$SDnoBC_C, xlim=c(-125,-65), ylim=c(25,49.5),
           breaks=Cbrk,col=tim.colors(60),add.legend=F,
           ncol=90,nrow=216)
US(add=TRUE)
box()

quilt.plot(plotDF$Long-360,plotDF$Lat,plotDF$SDnoBC_M, xlim=c(-125,-65), ylim=c(25,49.5),
           breaks=Mbrk,col=tim.colors(20),add.legend=F,
           ncol=90,nrow=216)
US(add=TRUE)
box()

##SDBC
quilt.plot(plotDF$Long-360,plotDF$Lat,plotDF$SDBC_P, xlim=c(-125,-65), ylim=c(25,49.5),
           breaks=Pbrk,col=tim.colors(50),add.legend=F,
           ncol=90,nrow=216)
US(add=TRUE)
box()
title(ylab="SDBC",cex.lab=4)


image.plot(zlim=c(0.4,0.9),legend.only=T,col=tim.colors(50),horizontal = T,
           axis.args=list(cex.axis=2.5),legend.width=(2))

quilt.plot(plotDF$Long-360,plotDF$Lat,plotDF$SDBC_C, xlim=c(-125,-65), ylim=c(25,49.5),
           breaks=Cbrk,col=tim.colors(60),add.legend=F,
           ncol=90,nrow=216)
US(add=TRUE)
box()

image.plot(zlim=c(0.3,0.9),legend.only=T,col=tim.colors(60),horizontal = T,cex.lab=2,
           axis.args=list(cex.axis=2.5),legend.width=(2))

quilt.plot(plotDF$Long-360,plotDF$Lat,plotDF$SDBC_M, xlim=c(-125,-65), ylim=c(25,49.5),
           breaks=Mbrk,col=tim.colors(20),add.legend=F,
           ncol=90,nrow=216)
US(add=TRUE)
box()

image.plot(zlim=c(0,0.2),legend.only=T,col=tim.colors(30),horizontal = T,cex.lab=2,
           axis.args=list(cex.axis=2.5),legend.width=(2))

dev.off()


####################################################################################
##Compute (RCP-historic)/historic PCM dataset, then plot them, together with precipitation
####################################################################################
###Read in PCM data
####################################################################################
##SDBC PCM
histPDF <- read.table("~/Documents/Predictability_Project/P2_CMIP5_predictability/data/monthlypercent/pcm/historic/Taylorraw_P.csv",
                      header=T,sep=",")
histCDF <- read.table("~/Documents/Predictability_Project/P2_CMIP5_predictability/data/monthlypercent/pcm/historic/Taylorraw_C.csv",
                      header=T,sep=",")
histMDF <- read.table("~/Documents/Predictability_Project/P2_CMIP5_predictability/data/monthlypercent/pcm/historic/Taylorraw_M.csv",
                      header=T,sep=",")

##RCP4.5 PCM
rcp45PDF <- read.table("~/Documents/Predictability_Project/P2_CMIP5_predictability/data/monthlypercent/pcm/rcp45/Taylorraw_P.csv",
                       header=T,sep=",")
rcp45CDF <- read.table("~/Documents/Predictability_Project/P2_CMIP5_predictability/data/monthlypercent/pcm/rcp45/Taylorraw_C.csv",
                       header=T,sep=",")
rcp45MDF <- read.table("~/Documents/Predictability_Project/P2_CMIP5_predictability/data/monthlypercent/pcm/rcp45/Taylorraw_M.csv",
                       header=T,sep=",")

##RCP8.5 PCM
rcp85PDF <- read.table("~/Documents/Predictability_Project/P2_CMIP5_predictability/data/monthlypercent/pcm/rcp85/Taylorraw_P.csv",
                       header=T,sep=",")
rcp85CDF <- read.table("~/Documents/Predictability_Project/P2_CMIP5_predictability/data/monthlypercent/pcm/rcp85/Taylorraw_C.csv",
                       header=T,sep=",")
rcp85MDF <- read.table("~/Documents/Predictability_Project/P2_CMIP5_predictability/data/monthlypercent/pcm/rcp85/Taylorraw_M.csv",
                       header=T,sep=",")

histPDF[,"percentdiff"] <- (histPDF$CMIPMean - histPDF$MaurerP)/histPDF$MaurerP
histCDF[,"percentdiff"] <- (histCDF$CMIPMean - histCDF$MaurerC)/histCDF$MaurerC
histMDF[,"percentdiff"] <- (histMDF$CMIPMean - histMDF$MaurerM)/histMDF$MaurerM

histPDF[,"diff"] <- histPDF$CMIPMean - histPDF$MaurerP
histCDF[,"diff"] <- histCDF$CMIPMean - histCDF$MaurerC
histMDF[,"diff"] <- histMDF$CMIPMean - histMDF$MaurerM

####################################################################################
##Read in precipitation annual data
####################################################################################
plotDF.hist <- read.table("~/Documents/Predictability_Project/P2_CMIP5_predictability/data/prcp/historic_GriddedAllMean.csv",
                          header=T,sep=",")
plotDF.rcp45 <- read.table("~/Documents/Predictability_Project/P2_CMIP5_predictability/data/prcp/rcp45_GriddedAllMean.csv",
                           header=T,sep=",")
plotDF.rcp85 <- read.table("~/Documents/Predictability_Project/P2_CMIP5_predictability/data/prcp/rcp85_GriddedAllMean.csv",
                           header=T,sep=",")

diff.rcp45 <- matrix(ncol=6,nrow=length(plotDF.hist$Lat))
diff.rcp45 <- as.data.frame(diff.rcp45,stringsAsFactors=F)
colnames(diff.rcp45) <- c("index","Region","Site_ID",
                          "Lon","Lat","diff")
diff.rcp45[,1:5] <- plotDF.hist[,1:5]

diff.rcp85 <- diff.rcp45

diff.rcp45[,"diff"] <- plotDF.rcp45$annual - plotDF.hist$annual
diff.rcp85[,"diff"] <- plotDF.rcp85$annual - plotDF.hist$annual

diff.rcp45[,"diffpercent"] <- round((plotDF.rcp45$annual - plotDF.hist$annual)/plotDF.hist$annual,3)
diff.rcp85[,"diffpercent"] <- round((plotDF.rcp85$annual - plotDF.hist$annual)/plotDF.hist$annual,3)

prcpDF <- rbind(plotDF.hist$annual, plotDF.rcp45$annual, plotDF.rcp85$annual)

brk <- seq(min(prcpDF),max(prcpDF),
           by = (max(prcpDF)-min(prcpDF))/100)

prcpdiffDF <- rbind(diff.rcp45$diff, diff.rcp85$diff)
prcpdiffperDF <- rbind(diff.rcp45$diffpercent, diff.rcp85$diffpercent)

abdiff.brk <- seq(min(prcpdiffDF),max(prcpdiffDF),
                  by = (max(prcpdiffDF)-min(prcpdiffDF))/11)

perdiff.brk <-seq(min(prcpdiffperDF),max(prcpdiffperDF),
                  by = (max(prcpdiffperDF)-min(prcpdiffperDF))/7)

diffDF <- cbind(histPDF$Long, histPDF$Lat, 
                histPDF$CMIPMean, histCDF$CMIPMean, histMDF$CMIPMean,
                rcp45PDF$CMIPMean, rcp45CDF$CMIPMean, rcp45MDF$CMIPMean,
                rcp85PDF$CMIPMean, rcp85CDF$CMIPMean, rcp85MDF$CMIPMean)
diffDF <- as.data.frame(diffDF, stringsAsFactors=F)
colnames(diffDF) <- c("Long","Lat","histP","histC","histM",
                      "rcp45P","rcp45C","rcp45M",
                      "rcp85P","rcp85C","rcp85M")

diffDF[,"percentdiff45P"] <- round((diffDF$rcp45P-diffDF$histP)/diffDF$histP,3)
diffDF[,"percentdiff45C"] <- round((diffDF$rcp45C-diffDF$histC)/diffDF$histC,3)
diffDF[,"percentdiff45M"] <- round((diffDF$rcp45M-diffDF$histM)/diffDF$histM,3)

diffDF[,"percentdiff85P"] <- round((diffDF$rcp85P-diffDF$histP)/diffDF$histP,3)
diffDF[,"percentdiff85C"] <- round((diffDF$rcp85C-diffDF$histC)/diffDF$histC,3)
diffDF[,"percentdiff85M"] <- round((diffDF$rcp85M-diffDF$histM)/diffDF$histM,3)

write.table(diffDF,"~/Documents/Predictability_Project/P2_CMIP5_predictability/data/monthlypercent/pcm/rcp85/diffDF.csv",
            row.names=F,col.names=T,sep=",")

ppercentDF <- rbind(diffDF$percentdiff45P,diffDF$percentdiff85P)
cpercentDF <- rbind(diffDF$percentdiff45C,diffDF$percentdiff85C)
mpercentDF <- rbind(diffDF$percentdiff45M,diffDF$percentdiff85M)

Ppercentbrk <- seq(min(ppercentDF),max(ppercentDF),
                   by = (max(ppercentDF)-min(ppercentDF))/7)
Cpercentbrk <- seq(min(cpercentDF),max(cpercentDF),
                   by = (max(cpercentDF)-min(cpercentDF))/7)
Mpercentbrk <- seq(min(mpercentDF),max(mpercentDF),
                   by = (max(mpercentDF)-min(mpercentDF))/7)


####################################################################################
##Define city coordinates
####################################################################################
cityDF <- matrix(nrow=5, ncol=2)
cityDF <- as.data.frame(cityDF, stringsAsFactors=F)
colnames(cityDF) <- c("x","y")
#cityDF[,"case"] <- c(1:10)
cityDF[,"y"] <- c("44.9375", #Minneapolis, MN
                  "32.6875", #San Diego, CA
                  "40.6875", #New York, NY
                  "25.6875", #Miami, FL
                  "39.6875") #Denver, CO
cityDF[,"x"] <- c("266.6875","242.8125","285.9375","279.6875","254.9375")

cityDF[,"x"] <- as.numeric(cityDF[,"x"])
cityDF[,"y"] <- as.numeric(cityDF[,"y"])

cityDF$x <- cityDF$x -360

####################################################################################
#
#Graphics for percent PCM diff
#
####################################################################################
pdf("~/Documents/Predictability_Project/P2_CMIP5_predictability/data/monthlypercent/pcm/rcp85/PCM_diff_percent.pdf",
    width = 12, height = 20)

set.panel()
par(oma=c(2,2,2,2),
    mgp = c(2, 1, 0))
set.panel(5,2)

#Plot percent diff 45 P
newDF <- data.frame(diffDF$Long-360,diffDF$Lat,diffDF$percentdiff45P)
colnames(newDF) <- c("x","y","P")

quilt.plot(newDF$x,newDF$y,newDF$P, xlim=c(-125,-65), ylim=c(25,49.5),
           add.legend=F,ncol=90,nrow=216,
           breaks=Ppercentbrk,
           col=rev(c("#00008F","#0038FF","#00DFFF","#87FF78","#FFCF00","#FF2800","#800000")))
US(add=TRUE)
box()
title(main="(RCP4.5-historic)/historic",cex.main=3,ylab="Predictability",cex.lab="3")
points(cityDF, cex=3, col="black", pch = c(25,21,24,22,23),
       bg=c("grey","grey","grey","grey","grey"))


#Plot percent diff 85 P
newDF <- data.frame(diffDF$Long-360,diffDF$Lat,diffDF$percentdiff85P)
colnames(newDF) <- c("x","y","P")

quilt.plot(newDF$x,newDF$y,newDF$P, xlim=c(-125,-65), ylim=c(25,49.5),
           add.legend=T,ncol=90,nrow=216,
           breaks=Ppercentbrk,
           col=rev(c("#00008F","#0038FF","#00DFFF","#87FF78","#FFCF00","#FF2800","#800000")))
US(add=TRUE)
box()
title(main="(RCP8.5-historic)/historic",cex.main=3)
points(cityDF, cex=3, col="black", pch = c(25,21,24,22,23),
       bg=c("grey","grey","grey","grey","grey"))

#Plot percent diff 45 C
newDF <- data.frame(diffDF$Long-360,diffDF$Lat,diffDF$percentdiff45C)
colnames(newDF) <- c("x","y","C")

quilt.plot(newDF$x,newDF$y,newDF$C, xlim=c(-125,-65), ylim=c(25,49.5),
           add.legend=F,ncol=90,nrow=216,
           breaks=Cpercentbrk,
           col=c("#800000","#D30000","#FF7C00","#FFCF00","#87FF78","#00DFFF","#0038FF"))
US(add=TRUE)
box()
title(ylab="Constancy",cex.lab=3)
points(cityDF, cex=3, col="black", pch = c(25,21,24,22,23),
       bg=c("grey","grey","grey","grey","grey"))

#Plot percent diff 85 C
newDF <- data.frame(diffDF$Long-360,diffDF$Lat,diffDF$percentdiff85C)
colnames(newDF) <- c("x","y","C")

quilt.plot(newDF$x,newDF$y,newDF$C, xlim=c(-125,-65), ylim=c(25,49.5),
           add.legend=T,ncol=90,nrow=216,
           breaks=Cpercentbrk,
           col=c("#800000","#D30000","#FF7C00","#FFCF00","#87FF78","#00DFFF","#0038FF"))
US(add=TRUE)
box()
points(cityDF, cex=3, col="black", pch = c(25,21,24,22,23),
       bg=c("grey","grey","grey","grey","grey"))

#Plot percent diff 45 M
newDF <- data.frame(diffDF$Long-360,diffDF$Lat,diffDF$percentdiff45M)
colnames(newDF) <- c("x","y","M")

quilt.plot(newDF$x,newDF$y,newDF$M, xlim=c(-125,-65), ylim=c(25,49.5),
           add.legend=F,ncol=90,nrow=216,
           breaks=Mpercentbrk,
           col=c("#FF2800","#87FF78","#34FFCB","#00DFFF","#008BFF","#0038FF","#0000E3"))
US(add=TRUE)
box()
title(ylab="Seasonality",cex.lab=3)
points(cityDF, cex=3, col="black", pch = c(25,21,24,22,23),
       bg=c("grey","grey","grey","grey","grey"))


#Plot percent diff 85 M
newDF <- data.frame(diffDF$Long-360,diffDF$Lat,diffDF$percentdiff85M)
colnames(newDF) <- c("x","y","M")

quilt.plot(newDF$x,newDF$y,newDF$M, xlim=c(-125,-65), ylim=c(25,49.5),
           add.legend=T,ncol=90,nrow=216,
           breaks=Mpercentbrk,
           col=c("#FF2800","#87FF78","#34FFCB","#00DFFF","#008BFF","#0038FF","#0000E3"))
US(add=TRUE)
box()
points(cityDF, cex=3, col="black", pch = c(25,21,24,22,23),
       bg=c("grey","grey","grey","grey","grey"))

##rcp45 - historic mean %
newDF <- cbind(diff.rcp45$Lon-360,diff.rcp45$Lat,diff.rcp45$diffpercent)
newDF <- as.data.frame(newDF,stringsAsFactors=F)
colnames(newDF) <- c("x","y","diff")

quilt.plot(newDF$x,newDF$y,newDF$diff,
           xlim=c(-125,-65),ylim=c(25,49.5),breaks=perdiff.brk,add.legend=F,
           ncol=90,nrow=216,
           col=rev(c("#00008F","#0038FF","#00DFFF","#87FF78","#FFCF00","#FF2800","#800000")))
US(add=T)
title(ylab="Precipitation",cex.lab=3)
points(cityDF, cex=3, col="black", pch = c(25,21,24,22,23),
       bg=c("grey","grey","grey","grey","grey"))

##rcp85 - historic mean %
newDF <- cbind(diff.rcp85$Lon-360,diff.rcp85$Lat,diff.rcp85$diffpercent)
newDF <- as.data.frame(newDF,stringsAsFactors=F)
colnames(newDF) <- c("x","y","diff")

quilt.plot(newDF$x,newDF$y,newDF$diff,add.legend=T,
           xlim=c(-125,-65),ylim=c(25,49.5),breaks=perdiff.brk,
           ncol=90,nrow=216,
           col=rev(c("#00008F","#0038FF","#00DFFF","#87FF78","#FFCF00","#FF2800","#800000")))
US(add=T)
points(cityDF, cex=3, col="black", pch = c(25,21,24,22,23),
       bg=c("grey","grey","grey","grey","grey"))

##legend
plot(1,type="n",axes=F, xlab="",ylab="")
legend(x = "top", inset = 0,
       legend=c("Minneapolis,MN","San Diego, CA",
                 "New York, NY", "Miami, FL", "Denver, CO"),
       pch=c(25,21,24,22,23),
       pt.bg=c("grey","grey","grey","grey","grey"), 
       cex=2, ncol=2) 

dev.off()

####################################################################################
##Compute SDnoBC, SDBC mean annual prcp, inter CV and intra CV
####################################################################################
##CMIP5 SDBC
####################################################################################
hist.model.list <- c("access1-0","access1-3","bcc-csm1-1","bcc-csm1-1-m","canesm2",
                     "ccsm4","cesm1-bgc","cesm1-cam5","cmcc-cm","cnrm-cm5",
                     "csiro-mk3-6-0","ec-earth","fgoals-g2","fgoals-s2",#"fio-esm",
                     "gfdl-cm3","gfdl-esm2g","gfdl-esm2m","giss-e2-r","giss-e2-r-cc",
                     "hadcm3","hadgem2-ao","hadgem2-cc",#"hadgem2-es",
                     "inmcm4",
                     "ipsl-cm5a-lr","ipsl-cm5a-mr","ipsl-cm5b-lr","miroc4h",
                     "miroc5","miroc-esm","miroc-esm-chem","mpi-esm-lr",
                     "mpi-esm-mr","mri-cgcm3","noresm1-m","noresm1-me")

##Step 1 compute janDF 
inputDF <- read.table("/Volumes/Mingkai Jiang/IBSS/CMIP5_BCSD/historic/access1-0/access1-0_DF.csv",
                      header=T,sep=",")

janDF <- inputDF[,1:4]
febDF <- janDF; marDF <- janDF; aprDF <- janDF
mayDF <- janDF; junDF <- janDF; julDF <- janDF
augDF <- janDF; sepDF <- janDF; octDF <- janDF
novDF <- janDF; decDF <- janDF


for (i in 1:length(hist.model.list))
{
  sourceDir = paste("/Volumes/Mingkai Jiang/IBSS/CMIP5_BCSD/historic/", hist.model.list[i],sep="")
  
  inputDF <- read.table(paste(sourceDir, "/",hist.model.list[i],"_DF.csv",sep=""),
                      header=T,sep=",")
  beep()  

  janDF[,i+4] <- inputDF[,5]; febDF[,i+4] <- inputDF[,6]
  marDF[,i+4] <- inputDF[,7]; aprDF[,i+4] <- inputDF[,8]
  mayDF[,i+4] <- inputDF[,9]; junDF[,i+4] <- inputDF[,10]
  julDF[,i+4] <- inputDF[,11]; augDF[,i+4] <- inputDF[,12]
  sepDF[,i+4] <- inputDF[,13]; octDF[,i+4] <- inputDF[,14]
  novDF[,i+4] <- inputDF[,15]; decDF[,i+4] <- inputDF[,16]

  janDF <- janDF[,(1:(i+4))]; febDF <- febDF[,(1:(i+4))]
  marDF <- marDF[,(1:(i+4))]; aprDF <- aprDF[,(1:(i+4))]
  mayDF <- mayDF[,(1:(i+4))]; junDF <- junDF[,(1:(i+4))]
  julDF <- julDF[,(1:(i+4))]; augDF <- augDF[,(1:(i+4))]
  sepDF <- sepDF[,(1:(i+4))]; octDF <- octDF[,(1:(i+4))]
  novDF <- novDF[,(1:(i+4))]; decDF <- decDF[,(1:(i+4))]
}

janDF[,"MultimodelMean"] <- (janDF[,5]+janDF[,6]+janDF[,7]+janDF[,8]+janDF[,9]+janDF[,10]+
                               janDF[,11]+janDF[,12]+janDF[,13]+janDF[,14]+janDF[,15]+janDF[,16]+
                               janDF[,17]+janDF[,18]+janDF[,19]+janDF[,20]+janDF[,21]+janDF[,22]+
                               janDF[,23]+janDF[,24]+janDF[,25]+janDF[,26]+janDF[,27]+janDF[,28]+
                               janDF[,29]+janDF[,30]+janDF[,31]+janDF[,32]+janDF[,33]+janDF[,34]+
                               janDF[,35]+janDF[,36]+janDF[,37]+janDF[,38]+janDF[,39])/35

febDF[,"MultimodelMean"] <- (febDF[,5]+febDF[,6]+febDF[,7]+febDF[,8]+febDF[,9]+febDF[,10]+
                               febDF[,11]+febDF[,12]+febDF[,13]+febDF[,14]+febDF[,15]+febDF[,16]+
                               febDF[,17]+febDF[,18]+febDF[,19]+febDF[,20]+febDF[,21]+febDF[,22]+
                               febDF[,23]+febDF[,24]+febDF[,25]+febDF[,26]+febDF[,27]+febDF[,28]+
                               febDF[,29]+febDF[,30]+febDF[,31]+febDF[,32]+febDF[,33]+febDF[,34]+
                               febDF[,35]+febDF[,36]+febDF[,37]+febDF[,38]+febDF[,39])/35

marDF[,"MultimodelMean"] <- (marDF[,5]+marDF[,6]+marDF[,7]+marDF[,8]+marDF[,9]+marDF[,10]+
                               marDF[,11]+marDF[,12]+marDF[,13]+marDF[,14]+marDF[,15]+marDF[,16]+
                               marDF[,17]+marDF[,18]+marDF[,19]+marDF[,20]+marDF[,21]+marDF[,22]+
                               marDF[,23]+marDF[,24]+marDF[,25]+marDF[,26]+marDF[,27]+marDF[,28]+
                               marDF[,29]+marDF[,30]+marDF[,31]+marDF[,32]+marDF[,33]+marDF[,34]+
                               marDF[,35]+marDF[,36]+marDF[,37]+marDF[,38]+marDF[,39])/35

aprDF[,"MultimodelMean"] <- (aprDF[,5]+aprDF[,6]+aprDF[,7]+aprDF[,8]+aprDF[,9]+aprDF[,10]+
                               aprDF[,11]+aprDF[,12]+aprDF[,13]+aprDF[,14]+aprDF[,15]+aprDF[,16]+
                               aprDF[,17]+aprDF[,18]+aprDF[,19]+aprDF[,20]+aprDF[,21]+aprDF[,22]+
                               aprDF[,23]+aprDF[,24]+aprDF[,25]+aprDF[,26]+aprDF[,27]+aprDF[,28]+
                               aprDF[,29]+aprDF[,30]+aprDF[,31]+aprDF[,32]+aprDF[,33]+aprDF[,34]+
                               aprDF[,35]+aprDF[,36]+aprDF[,37]+aprDF[,38]+aprDF[,39])/35

mayDF[,"MultimodelMean"] <- (mayDF[,5]+mayDF[,6]+mayDF[,7]+mayDF[,8]+mayDF[,9]+mayDF[,10]+
                               mayDF[,11]+mayDF[,12]+mayDF[,13]+mayDF[,14]+mayDF[,15]+mayDF[,16]+
                               mayDF[,17]+mayDF[,18]+mayDF[,19]+mayDF[,20]+mayDF[,21]+mayDF[,22]+
                               mayDF[,23]+mayDF[,24]+mayDF[,25]+mayDF[,26]+mayDF[,27]+mayDF[,28]+
                               mayDF[,29]+mayDF[,30]+mayDF[,31]+mayDF[,32]+mayDF[,33]+mayDF[,34]+
                               mayDF[,35]+mayDF[,36]+mayDF[,37]+mayDF[,38]+mayDF[,39])/35

junDF[,"MultimodelMean"] <- (junDF[,5]+junDF[,6]+junDF[,7]+junDF[,8]+junDF[,9]+junDF[,10]+
                               junDF[,11]+junDF[,12]+junDF[,13]+junDF[,14]+junDF[,15]+junDF[,16]+
                               junDF[,17]+junDF[,18]+junDF[,19]+junDF[,20]+junDF[,21]+junDF[,22]+
                               junDF[,23]+junDF[,24]+junDF[,25]+junDF[,26]+junDF[,27]+junDF[,28]+
                               junDF[,29]+junDF[,30]+junDF[,31]+junDF[,32]+junDF[,33]+junDF[,34]+
                               junDF[,35]+junDF[,36]+junDF[,37]+junDF[,38]+junDF[,39])/35

julDF[,"MultimodelMean"] <- (julDF[,5]+julDF[,6]+julDF[,7]+julDF[,8]+julDF[,9]+julDF[,10]+
                               julDF[,11]+julDF[,12]+julDF[,13]+julDF[,14]+julDF[,15]+julDF[,16]+
                               julDF[,17]+julDF[,18]+julDF[,19]+julDF[,20]+julDF[,21]+julDF[,22]+
                               julDF[,23]+julDF[,24]+julDF[,25]+julDF[,26]+julDF[,27]+julDF[,28]+
                               julDF[,29]+julDF[,30]+julDF[,31]+julDF[,32]+julDF[,33]+julDF[,34]+
                               julDF[,35]+julDF[,36]+julDF[,37]+julDF[,38]+julDF[,39])/35

augDF[,"MultimodelMean"] <- (augDF[,5]+augDF[,6]+augDF[,7]+augDF[,8]+augDF[,9]+augDF[,10]+
                               augDF[,11]+augDF[,12]+augDF[,13]+augDF[,14]+augDF[,15]+augDF[,16]+
                               augDF[,17]+augDF[,18]+augDF[,19]+augDF[,20]+augDF[,21]+augDF[,22]+
                               augDF[,23]+augDF[,24]+augDF[,25]+augDF[,26]+augDF[,27]+augDF[,28]+
                               augDF[,29]+augDF[,30]+augDF[,31]+augDF[,32]+augDF[,33]+augDF[,34]+
                               augDF[,35]+augDF[,36]+augDF[,37]+augDF[,38]+augDF[,39])/35

sepDF[,"MultimodelMean"] <- (sepDF[,5]+sepDF[,6]+sepDF[,7]+sepDF[,8]+sepDF[,9]+sepDF[,10]+
                               sepDF[,11]+sepDF[,12]+sepDF[,13]+sepDF[,14]+sepDF[,15]+sepDF[,16]+
                               sepDF[,17]+sepDF[,18]+sepDF[,19]+sepDF[,20]+sepDF[,21]+sepDF[,22]+
                               sepDF[,23]+sepDF[,24]+sepDF[,25]+sepDF[,26]+sepDF[,27]+sepDF[,28]+
                               sepDF[,29]+sepDF[,30]+sepDF[,31]+sepDF[,32]+sepDF[,33]+sepDF[,34]+
                               sepDF[,35]+sepDF[,36]+sepDF[,37]+sepDF[,38]+sepDF[,39])/35


octDF[,"MultimodelMean"] <- (octDF[,5]+octDF[,6]+octDF[,7]+octDF[,8]+octDF[,9]+octDF[,10]+
                               octDF[,11]+octDF[,12]+octDF[,13]+octDF[,14]+octDF[,15]+octDF[,16]+
                               octDF[,17]+octDF[,18]+octDF[,19]+octDF[,20]+octDF[,21]+octDF[,22]+
                               octDF[,23]+octDF[,24]+octDF[,25]+octDF[,26]+octDF[,27]+octDF[,28]+
                               octDF[,29]+octDF[,30]+octDF[,31]+octDF[,32]+octDF[,33]+octDF[,34]+
                               octDF[,35]+octDF[,36]+octDF[,37]+octDF[,38]+octDF[,39])/35

novDF[,"MultimodelMean"] <- (novDF[,5]+novDF[,6]+novDF[,7]+novDF[,8]+novDF[,9]+novDF[,10]+
                               novDF[,11]+novDF[,12]+novDF[,13]+novDF[,14]+novDF[,15]+novDF[,16]+
                               novDF[,17]+novDF[,18]+novDF[,19]+novDF[,20]+novDF[,21]+novDF[,22]+
                               novDF[,23]+novDF[,24]+novDF[,25]+novDF[,26]+novDF[,27]+novDF[,28]+
                               novDF[,29]+novDF[,30]+novDF[,31]+novDF[,32]+novDF[,33]+novDF[,34]+
                               novDF[,35]+novDF[,36]+novDF[,37]+novDF[,38]+novDF[,39])/35

decDF[,"MultimodelMean"] <- (decDF[,5]+decDF[,6]+decDF[,7]+decDF[,8]+decDF[,9]+decDF[,10]+
                               decDF[,11]+decDF[,12]+decDF[,13]+decDF[,14]+decDF[,15]+decDF[,16]+
                               decDF[,17]+decDF[,18]+decDF[,19]+decDF[,20]+decDF[,21]+decDF[,22]+
                               decDF[,23]+decDF[,24]+decDF[,25]+decDF[,26]+decDF[,27]+decDF[,28]+
                               decDF[,29]+decDF[,30]+decDF[,31]+decDF[,32]+decDF[,33]+decDF[,34]+
                               decDF[,35]+decDF[,36]+decDF[,37]+decDF[,38]+decDF[,39])/35


newDF <- janDF[,1:4]
newDF <- cbind(newDF, janDF[,40],febDF[,40],marDF[,40],aprDF[,40],mayDF[,40],
               junDF[,40],julDF[,40],augDF[,40],sepDF[,40],octDF[,40],novDF[,40],
               decDF[,40])

colnames(newDF) <- c("CMIP_Site","Lon","Lat","year",
                     "jan","feb","mar","apr","may","jun",
                     "jul","aug","sep","oct","nov","dec")


newDF[,"jan"] <- newDF$jan * 31
newDF[,"mar"] <- newDF$mar * 31
newDF[,"may"] <- newDF$may * 31
newDF[,"jul"] <- newDF$jul * 31
newDF[,"aug"] <- newDF$aug * 31
newDF[,"oct"] <- newDF$oct * 31
newDF[,"dec"] <- newDF$dec * 31
newDF[,"apr"] <- newDF$apr * 30
newDF[,"jun"] <- newDF$jun * 30
newDF[,"sep"] <- newDF$sep * 30
newDF[,"nov"] <- newDF$nov * 30

newDF2 <- newDF

newDF2[,"feb"] <- newDF$feb * 28

leap.year <- c(1952, 1956, 1960, 1964, 1968,
               1972, 1976, 1980, 1984, 1988,
               1992, 1996, 2000, 2004, 2008)

for (i in leap.year)
{
  newDF2[newDF2$year == i, "feb"] <- newDF[newDF$year == i, "feb"] * 29
}


newDF2[,"annual"] <- (newDF2$jan + newDF2$feb + newDF2$mar + newDF2$apr + newDF2$may + newDF2$jun +
                       newDF2$jul + newDF2$aug + newDF2$sep + newDF2$oct + newDF2$nov + newDF2$dec)

write.table(newDF2, "~/Documents/Predictability_Project/P2_CMIP5_predictability/data/prcp/BCSD/BCSD_prcp_raw_US.csv",
            col.names=T,row.names=F,sep=",")

##Read in BCSD monthly sum and annual total precipitation dataset, process to compute prcp inter CV and intra CV
bcsdDF <- read.table("~/Documents/Predictability_Project/P2_CMIP5_predictability/data/prcp/BCSD/BCSD_prcp_raw_US.csv",
                     header=T,sep=",")


output <- matrix(nrow=max(bcsdDF$CMIP_Site),ncol=21)
seasonaloutput <- as.data.frame(output, strings.As.Factors=F)
colnames(output) <- c("CMIP_Site","Lon","Lat",
                      "seasonal_mean","seasonal_sd","s_coefofVar",
                      "jan","feb","mar","apr","may","jun",
                      "jul","aug","sep","oct","nov","dec",
                      "inter_mean","inter_sd","i_coefofVar")

tempDF <- subset(bcsdDF, year == 1950)
output[,"CMIP_Site"] <- tempDF[,"CMIP_Site"]
output[,"Lon"] <- tempDF[,"Lon"]
output[,"Lat"] <- tempDF[,"Lat"]
output <- as.data.frame(output, stringsAsFactors=F)
output[,"CMIP_Site"] <- as.numeric(output[,"CMIP_Site"])

for (i in 1:61777)
{
  ##Inter CV        
  output[output$CMIP_Site == i, "inter_sd"] <- sd(bcsdDF[bcsdDF$CMIP_Site == i, "annual"])
  output[output$CMIP_Site == i, "inter_mean"] <- mean(bcsdDF[bcsdDF$CMIP_Site == i, "annual"])
  
  ##Intra CV
  output[output$CMIP_Site == i, "jan"] <- mean(bcsdDF[bcsdDF$CMIP_Site == i, "jan"])
  output[output$CMIP_Site == i, "feb"] <- mean(bcsdDF[bcsdDF$CMIP_Site == i, "feb"])
  output[output$CMIP_Site == i, "mar"] <- mean(bcsdDF[bcsdDF$CMIP_Site == i, "mar"])
  output[output$CMIP_Site == i, "apr"] <- mean(bcsdDF[bcsdDF$CMIP_Site == i, "apr"])
  output[output$CMIP_Site == i, "may"] <- mean(bcsdDF[bcsdDF$CMIP_Site == i, "may"])
  output[output$CMIP_Site == i, "jun"] <- mean(bcsdDF[bcsdDF$CMIP_Site == i, "jun"])
  output[output$CMIP_Site == i, "jul"] <- mean(bcsdDF[bcsdDF$CMIP_Site == i, "jul"])
  output[output$CMIP_Site == i, "aug"] <- mean(bcsdDF[bcsdDF$CMIP_Site == i, "aug"])
  output[output$CMIP_Site == i, "sep"] <- mean(bcsdDF[bcsdDF$CMIP_Site == i, "sep"])
  output[output$CMIP_Site == i, "oct"] <- mean(bcsdDF[bcsdDF$CMIP_Site == i, "oct"])
  output[output$CMIP_Site == i, "nov"] <- mean(bcsdDF[bcsdDF$CMIP_Site == i, "nov"])
  output[output$CMIP_Site == i, "dec"] <- mean(bcsdDF[bcsdDF$CMIP_Site == i, "dec"])
   
}

##Inter CV
output[,"i_coefofVar"] <- output[,"inter_sd"]/output[,"inter_mean"]

##Intra CV
output[,"seasonal_mean"] <- (output[,"jan"]+output[,"feb"]+output[,"mar"]+
                               output[,"apr"]+output[,"may"]+output[,"jun"]+
                               output[,"jul"]+output[,"aug"]+output[,"sep"]+
                               output[,"oct"]+output[,"nov"]+output[,"dec"])/12

output <- as.data.frame(output, stringsAsFactors=F)
output[,"jan"] <- as.numeric(output[,"jan"])
output[,"feb"] <- as.numeric(output[,"feb"])

X <- output[,7:18]
X <- as.matrix(X)

X2 <- transform(X, SD=rowSds(X, na.rm=TRUE))
X2 <- as.data.frame(X2, stringsAsFactors=F)

output[,"seasonal_sd"] <- X2$SD

output[,"s_coefofVar"] <- output[,"seasonal_sd"]/output[,"seasonal_mean"]

write.table(output, "~/Documents/Predictability_Project/P2_CMIP5_predictability/data/prcp/BCSD/BCSD_CV_US.csv",
            col.names=T,row.names=F,sep=",")

####################################################################################
##CMIP5 SDnoBC 
####################################################################################
hist.model.list <- c("access1-0","access1-3","bcc-csm1-1","bcc-csm1-1-m","canesm2",
                     "ccsm4","cesm1-bgc","cesm1-cam5","cmcc-cm","cnrm-cm5",
                     "csiro-mk3-6-0","ec-earth","fgoals-g2","fgoals-s2","fio-esm",
                     "gfdl-cm3","gfdl-esm2g","gfdl-esm2m","giss-e2-r","giss-e2-r-cc",
                     "hadcm3","hadgem2-ao",#"hadgem2-cc","hadgem2-es",
                     "inmcm4",
                     "ipsl-cm5a-lr","ipsl-cm5a-mr","ipsl-cm5b-lr","miroc4h",
                     "miroc5","miroc-esm","miroc-esm-chem","mpi-esm-lr",
                     "mpi-esm-mr","mri-cgcm3","noresm1-m","noresm1-me")

##Step 1 compute janDF 
inputDF <- read.table("/Volumes/Mingkai Jiang/IBSS/CMIP5_SD_noBC/historic/access1-0/access1-0_DF.csv",
                      header=T,sep=",")

janDF <- inputDF[,1:4]
febDF <- janDF; marDF <- janDF; aprDF <- janDF
mayDF <- janDF; junDF <- janDF; julDF <- janDF
augDF <- janDF; sepDF <- janDF; octDF <- janDF
novDF <- janDF; decDF <- janDF


for (i in 23:length(hist.model.list))
{
  sourceDir = paste("/Volumes/Mingkai Jiang/IBSS/CMIP5_SD_noBC/historic/", hist.model.list[i],sep="")
  
  inputDF <- read.table(paste(sourceDir, "/",hist.model.list[i],"_DF.csv",sep=""),
                        header=T,sep=",")
  beep()  
  
  janDF[,i+4] <- inputDF[,5]; febDF[,i+4] <- inputDF[,6]
  marDF[,i+4] <- inputDF[,7]; aprDF[,i+4] <- inputDF[,8]
  mayDF[,i+4] <- inputDF[,9]; junDF[,i+4] <- inputDF[,10]
  julDF[,i+4] <- inputDF[,11]; augDF[,i+4] <- inputDF[,12]
  sepDF[,i+4] <- inputDF[,13]; octDF[,i+4] <- inputDF[,14]
  novDF[,i+4] <- inputDF[,15]; decDF[,i+4] <- inputDF[,16]
  
  janDF <- janDF[,(1:(i+4))]; febDF <- febDF[,(1:(i+4))]
  marDF <- marDF[,(1:(i+4))]; aprDF <- aprDF[,(1:(i+4))]
  mayDF <- mayDF[,(1:(i+4))]; junDF <- junDF[,(1:(i+4))]
  julDF <- julDF[,(1:(i+4))]; augDF <- augDF[,(1:(i+4))]
  sepDF <- sepDF[,(1:(i+4))]; octDF <- octDF[,(1:(i+4))]
  novDF <- novDF[,(1:(i+4))]; decDF <- decDF[,(1:(i+4))]
}

janDF[,"MultimodelMean"] <- (janDF[,5]+janDF[,6]+janDF[,7]+janDF[,8]+janDF[,9]+janDF[,10]+
                               janDF[,11]+janDF[,12]+janDF[,13]+janDF[,14]+janDF[,15]+janDF[,16]+
                               janDF[,17]+janDF[,18]+janDF[,19]+janDF[,20]+janDF[,21]+janDF[,22]+
                               janDF[,23]+janDF[,24]+janDF[,25]+janDF[,26]+janDF[,27]+janDF[,28]+
                               janDF[,29]+janDF[,30]+janDF[,31]+janDF[,32]+janDF[,33]+janDF[,34]+
                               janDF[,35]+janDF[,36]+janDF[,37]+janDF[,38]+janDF[,39])/35

febDF[,"MultimodelMean"] <- (febDF[,5]+febDF[,6]+febDF[,7]+febDF[,8]+febDF[,9]+febDF[,10]+
                               febDF[,11]+febDF[,12]+febDF[,13]+febDF[,14]+febDF[,15]+febDF[,16]+
                               febDF[,17]+febDF[,18]+febDF[,19]+febDF[,20]+febDF[,21]+febDF[,22]+
                               febDF[,23]+febDF[,24]+febDF[,25]+febDF[,26]+febDF[,27]+febDF[,28]+
                               febDF[,29]+febDF[,30]+febDF[,31]+febDF[,32]+febDF[,33]+febDF[,34]+
                               febDF[,35]+febDF[,36]+febDF[,37]+febDF[,38]+febDF[,39])/35

marDF[,"MultimodelMean"] <- (marDF[,5]+marDF[,6]+marDF[,7]+marDF[,8]+marDF[,9]+marDF[,10]+
                               marDF[,11]+marDF[,12]+marDF[,13]+marDF[,14]+marDF[,15]+marDF[,16]+
                               marDF[,17]+marDF[,18]+marDF[,19]+marDF[,20]+marDF[,21]+marDF[,22]+
                               marDF[,23]+marDF[,24]+marDF[,25]+marDF[,26]+marDF[,27]+marDF[,28]+
                               marDF[,29]+marDF[,30]+marDF[,31]+marDF[,32]+marDF[,33]+marDF[,34]+
                               marDF[,35]+marDF[,36]+marDF[,37]+marDF[,38]+marDF[,39])/35

aprDF[,"MultimodelMean"] <- (aprDF[,5]+aprDF[,6]+aprDF[,7]+aprDF[,8]+aprDF[,9]+aprDF[,10]+
                               aprDF[,11]+aprDF[,12]+aprDF[,13]+aprDF[,14]+aprDF[,15]+aprDF[,16]+
                               aprDF[,17]+aprDF[,18]+aprDF[,19]+aprDF[,20]+aprDF[,21]+aprDF[,22]+
                               aprDF[,23]+aprDF[,24]+aprDF[,25]+aprDF[,26]+aprDF[,27]+aprDF[,28]+
                               aprDF[,29]+aprDF[,30]+aprDF[,31]+aprDF[,32]+aprDF[,33]+aprDF[,34]+
                               aprDF[,35]+aprDF[,36]+aprDF[,37]+aprDF[,38]+aprDF[,39])/35

mayDF[,"MultimodelMean"] <- (mayDF[,5]+mayDF[,6]+mayDF[,7]+mayDF[,8]+mayDF[,9]+mayDF[,10]+
                               mayDF[,11]+mayDF[,12]+mayDF[,13]+mayDF[,14]+mayDF[,15]+mayDF[,16]+
                               mayDF[,17]+mayDF[,18]+mayDF[,19]+mayDF[,20]+mayDF[,21]+mayDF[,22]+
                               mayDF[,23]+mayDF[,24]+mayDF[,25]+mayDF[,26]+mayDF[,27]+mayDF[,28]+
                               mayDF[,29]+mayDF[,30]+mayDF[,31]+mayDF[,32]+mayDF[,33]+mayDF[,34]+
                               mayDF[,35]+mayDF[,36]+mayDF[,37]+mayDF[,38]+mayDF[,39])/35

junDF[,"MultimodelMean"] <- (junDF[,5]+junDF[,6]+junDF[,7]+junDF[,8]+junDF[,9]+junDF[,10]+
                               junDF[,11]+junDF[,12]+junDF[,13]+junDF[,14]+junDF[,15]+junDF[,16]+
                               junDF[,17]+junDF[,18]+junDF[,19]+junDF[,20]+junDF[,21]+junDF[,22]+
                               junDF[,23]+junDF[,24]+junDF[,25]+junDF[,26]+junDF[,27]+junDF[,28]+
                               junDF[,29]+junDF[,30]+junDF[,31]+junDF[,32]+junDF[,33]+junDF[,34]+
                               junDF[,35]+junDF[,36]+junDF[,37]+junDF[,38]+junDF[,39])/35

julDF[,"MultimodelMean"] <- (julDF[,5]+julDF[,6]+julDF[,7]+julDF[,8]+julDF[,9]+julDF[,10]+
                               julDF[,11]+julDF[,12]+julDF[,13]+julDF[,14]+julDF[,15]+julDF[,16]+
                               julDF[,17]+julDF[,18]+julDF[,19]+julDF[,20]+julDF[,21]+julDF[,22]+
                               julDF[,23]+julDF[,24]+julDF[,25]+julDF[,26]+julDF[,27]+julDF[,28]+
                               julDF[,29]+julDF[,30]+julDF[,31]+julDF[,32]+julDF[,33]+julDF[,34]+
                               julDF[,35]+julDF[,36]+julDF[,37]+julDF[,38]+julDF[,39])/35

augDF[,"MultimodelMean"] <- (augDF[,5]+augDF[,6]+augDF[,7]+augDF[,8]+augDF[,9]+augDF[,10]+
                               augDF[,11]+augDF[,12]+augDF[,13]+augDF[,14]+augDF[,15]+augDF[,16]+
                               augDF[,17]+augDF[,18]+augDF[,19]+augDF[,20]+augDF[,21]+augDF[,22]+
                               augDF[,23]+augDF[,24]+augDF[,25]+augDF[,26]+augDF[,27]+augDF[,28]+
                               augDF[,29]+augDF[,30]+augDF[,31]+augDF[,32]+augDF[,33]+augDF[,34]+
                               augDF[,35]+augDF[,36]+augDF[,37]+augDF[,38]+augDF[,39])/35

sepDF[,"MultimodelMean"] <- (sepDF[,5]+sepDF[,6]+sepDF[,7]+sepDF[,8]+sepDF[,9]+sepDF[,10]+
                               sepDF[,11]+sepDF[,12]+sepDF[,13]+sepDF[,14]+sepDF[,15]+sepDF[,16]+
                               sepDF[,17]+sepDF[,18]+sepDF[,19]+sepDF[,20]+sepDF[,21]+sepDF[,22]+
                               sepDF[,23]+sepDF[,24]+sepDF[,25]+sepDF[,26]+sepDF[,27]+sepDF[,28]+
                               sepDF[,29]+sepDF[,30]+sepDF[,31]+sepDF[,32]+sepDF[,33]+sepDF[,34]+
                               sepDF[,35]+sepDF[,36]+sepDF[,37]+sepDF[,38]+sepDF[,39])/35


octDF[,"MultimodelMean"] <- (octDF[,5]+octDF[,6]+octDF[,7]+octDF[,8]+octDF[,9]+octDF[,10]+
                               octDF[,11]+octDF[,12]+octDF[,13]+octDF[,14]+octDF[,15]+octDF[,16]+
                               octDF[,17]+octDF[,18]+octDF[,19]+octDF[,20]+octDF[,21]+octDF[,22]+
                               octDF[,23]+octDF[,24]+octDF[,25]+octDF[,26]+octDF[,27]+octDF[,28]+
                               octDF[,29]+octDF[,30]+octDF[,31]+octDF[,32]+octDF[,33]+octDF[,34]+
                               octDF[,35]+octDF[,36]+octDF[,37]+octDF[,38]+octDF[,39])/35

novDF[,"MultimodelMean"] <- (novDF[,5]+novDF[,6]+novDF[,7]+novDF[,8]+novDF[,9]+novDF[,10]+
                               novDF[,11]+novDF[,12]+novDF[,13]+novDF[,14]+novDF[,15]+novDF[,16]+
                               novDF[,17]+novDF[,18]+novDF[,19]+novDF[,20]+novDF[,21]+novDF[,22]+
                               novDF[,23]+novDF[,24]+novDF[,25]+novDF[,26]+novDF[,27]+novDF[,28]+
                               novDF[,29]+novDF[,30]+novDF[,31]+novDF[,32]+novDF[,33]+novDF[,34]+
                               novDF[,35]+novDF[,36]+novDF[,37]+novDF[,38]+novDF[,39])/35

decDF[,"MultimodelMean"] <- (decDF[,5]+decDF[,6]+decDF[,7]+decDF[,8]+decDF[,9]+decDF[,10]+
                               decDF[,11]+decDF[,12]+decDF[,13]+decDF[,14]+decDF[,15]+decDF[,16]+
                               decDF[,17]+decDF[,18]+decDF[,19]+decDF[,20]+decDF[,21]+decDF[,22]+
                               decDF[,23]+decDF[,24]+decDF[,25]+decDF[,26]+decDF[,27]+decDF[,28]+
                               decDF[,29]+decDF[,30]+decDF[,31]+decDF[,32]+decDF[,33]+decDF[,34]+
                               decDF[,35]+decDF[,36]+decDF[,37]+decDF[,38]+decDF[,39])/35


newDF <- janDF[,1:4]
newDF <- cbind(newDF, janDF[,40],febDF[,40],marDF[,40],aprDF[,40],mayDF[,40],
               junDF[,40],julDF[,40],augDF[,40],sepDF[,40],octDF[,40],novDF[,40],
               decDF[,40])

colnames(newDF) <- c("CMIP_Site","Lon","Lat","year",
                     "jan","feb","mar","apr","may","jun",
                     "jul","aug","sep","oct","nov","dec")


newDF[,"jan"] <- newDF$jan * 31
newDF[,"mar"] <- newDF$mar * 31
newDF[,"may"] <- newDF$may * 31
newDF[,"jul"] <- newDF$jul * 31
newDF[,"aug"] <- newDF$aug * 31
newDF[,"oct"] <- newDF$oct * 31
newDF[,"dec"] <- newDF$dec * 31
newDF[,"apr"] <- newDF$apr * 30
newDF[,"jun"] <- newDF$jun * 30
newDF[,"sep"] <- newDF$sep * 30
newDF[,"nov"] <- newDF$nov * 30

newDF2 <- newDF

newDF2[,"feb"] <- newDF$feb * 28

leap.year <- c(1952, 1956, 1960, 1964, 1968,
               1972, 1976, 1980, 1984, 1988,
               1992, 1996, 2000, 2004, 2008)

for (i in leap.year)
{
  newDF2[newDF2$year == i, "feb"] <- newDF[newDF$year == i, "feb"] * 29
}


newDF2[,"annual"] <- (newDF2$jan + newDF2$feb + newDF2$mar + newDF2$apr + newDF2$may + newDF2$jun +
                        newDF2$jul + newDF2$aug + newDF2$sep + newDF2$oct + newDF2$nov + newDF2$dec)

write.table(newDF2, "~/Documents/Predictability_Project/P2_CMIP5_predictability/data/prcp/SDnoBC/SDnoBC_prcp_raw_US.csv",
            col.names=T,row.names=F,sep=",")


##Read in sdnobc monthly sum and annual total precipitation dataset, process to compute prcp inter CV and intra CV
sdnobcDF <- read.table("~/Documents/Predictability_Project/P2_CMIP5_predictability/data/prcp/sdnobc/SDnoBC_prcp_raw_US.csv",
                     header=T,sep=",")


output <- matrix(nrow=max(sdnobcDF$CMIP_Site),ncol=21)
seasonaloutput <- as.data.frame(output, strings.As.Factors=F)
colnames(output) <- c("CMIP_Site","Lon","Lat",
                      "seasonal_mean","seasonal_sd","s_coefofVar",
                      "jan","feb","mar","apr","may","jun",
                      "jul","aug","sep","oct","nov","dec",
                      "inter_mean","inter_sd","i_coefofVar")

tempDF <- subset(sdnobcDF, year == 1950)
output[,"CMIP_Site"] <- tempDF[,"CMIP_Site"]
output[,"Lon"] <- tempDF[,"Lon"]
output[,"Lat"] <- tempDF[,"Lat"]
output <- as.data.frame(output, stringsAsFactors=F)
output[,"CMIP_Site"] <- as.numeric(output[,"CMIP_Site"])

for (i in 1:61777)
{
  ##Inter CV        
  output[output$CMIP_Site == i, "inter_sd"] <- sd(sdnobcDF[sdnobcDF$CMIP_Site == i, "annual"])
  output[output$CMIP_Site == i, "inter_mean"] <- mean(sdnobcDF[sdnobcDF$CMIP_Site == i, "annual"])
  
  ##Intra CV
  output[output$CMIP_Site == i, "jan"] <- mean(sdnobcDF[sdnobcDF$CMIP_Site == i, "jan"])
  output[output$CMIP_Site == i, "feb"] <- mean(sdnobcDF[sdnobcDF$CMIP_Site == i, "feb"])
  output[output$CMIP_Site == i, "mar"] <- mean(sdnobcDF[sdnobcDF$CMIP_Site == i, "mar"])
  output[output$CMIP_Site == i, "apr"] <- mean(sdnobcDF[sdnobcDF$CMIP_Site == i, "apr"])
  output[output$CMIP_Site == i, "may"] <- mean(sdnobcDF[sdnobcDF$CMIP_Site == i, "may"])
  output[output$CMIP_Site == i, "jun"] <- mean(sdnobcDF[sdnobcDF$CMIP_Site == i, "jun"])
  output[output$CMIP_Site == i, "jul"] <- mean(sdnobcDF[sdnobcDF$CMIP_Site == i, "jul"])
  output[output$CMIP_Site == i, "aug"] <- mean(sdnobcDF[sdnobcDF$CMIP_Site == i, "aug"])
  output[output$CMIP_Site == i, "sep"] <- mean(sdnobcDF[sdnobcDF$CMIP_Site == i, "sep"])
  output[output$CMIP_Site == i, "oct"] <- mean(sdnobcDF[sdnobcDF$CMIP_Site == i, "oct"])
  output[output$CMIP_Site == i, "nov"] <- mean(sdnobcDF[sdnobcDF$CMIP_Site == i, "nov"])
  output[output$CMIP_Site == i, "dec"] <- mean(sdnobcDF[sdnobcDF$CMIP_Site == i, "dec"])
  
}

##Inter CV
output[,"i_coefofVar"] <- output[,"inter_sd"]/output[,"inter_mean"]

##Intra CV
output[,"seasonal_mean"] <- (output[,"jan"]+output[,"feb"]+output[,"mar"]+
                               output[,"apr"]+output[,"may"]+output[,"jun"]+
                               output[,"jul"]+output[,"aug"]+output[,"sep"]+
                               output[,"oct"]+output[,"nov"]+output[,"dec"])/12

output <- as.data.frame(output, stringsAsFactors=F)
output[,"jan"] <- as.numeric(output[,"jan"])
output[,"feb"] <- as.numeric(output[,"feb"])

X <- output[,7:18]
X <- as.matrix(X)

X2 <- transform(X, SD=rowSds(X, na.rm=TRUE))
X2 <- as.data.frame(X2, stringsAsFactors=F)

output[,"seasonal_sd"] <- X2$SD

output[,"s_coefofVar"] <- output[,"seasonal_sd"]/output[,"seasonal_mean"]

write.table(output, "~/Documents/Predictability_Project/P2_CMIP5_predictability/data/prcp/SDnoBC/SDnoBC_CV_US.csv",
            col.names=T,row.names=F,sep=",")

####################################################################################
##Plot Maurer, SDnoBC, SDBC annual prcp total, inter CV and intraCV
####################################################################################
maurerDF <- read.table("~/Documents/Predictability_Project/P2_CMIP5_predictability/data/Maurer_monthly/CV_MonthlyJoin/MonthlyDF_US.csv",
                       header=T,sep=",")
sdnobcDF <- read.table("~/Documents/Predictability_Project/P2_CMIP5_predictability/data/prcp/SDnoBC/SDnoBC_CV_US.csv",
                     header=T,sep=",")
sdbcDF <- read.table("~/Documents/Predictability_Project/P2_CMIP5_predictability/data/prcp/BCSD/BCSD_CV_US.csv",
                     header=T,sep=",")

Prcpbrk <- seq(0,5600, by = 560)
interbrk <- seq(0,1, by = 0.1)
intrabrk <- seq(0,1.3, by = 0.13)

##Histogram plot
pdf("~/Documents/Predictability_Project/P2_CMIP5_predictability/data/FigureDF/histogram_historic_comparison.pdf",
    width = 28, height = 16)

set.panel()
par(oma=c(2,14,2,2),
    mgp = c(2, 1, 0))
set.panel(3,3)

##Maurer
hist(maurerDF$i_coefofVar, main="Maurer", xlab="Interannual CV")
hist(maurerDF$inter_sd, main = "Maurer", xlab="Interannual SD")
hist(maurerDF$inter_mean, main = "Maurer", xlab="Interannual prcp")

##SDnoBC
hist(sdnobcDF$i_coefofVar, main = "SDnoBC", xlab="Interannual CV")
hist(sdnobcDF$inter_sd, main = "SDnoBC", xlab="Interannual SD")
hist(sdnobcDF$inter_mean, main = "SDnoBC", xlab="Interannual prcp")

##SDBC
hist(sdbcDF$i_coefofVar, main = "SDBC", xlab="Interannual CV")
hist(sdbcDF$inter_sd, main = "SDBC", xlab="Interannual SD")
hist(sdbcDF$inter_mean, main = "SDBC", xlab="Interannual prcp")

dev.off()

##Spatial plot
pdf("~/Documents/Predictability_Project/P2_CMIP5_predictability/data/FigureDF/prcp_historic_comparison.pdf",
    width = 28, height = 20)

set.panel()
par(oma=c(2,14,2,2),
    mgp = c(2, 1, 0))
set.panel(3,3)

##Maurer
quilt.plot(maurerDF$Lon,maurerDF$Lat,maurerDF$inter_mean, xlim=c(-125,-65), ylim=c(25,49.5),
           breaks=Prcpbrk, col=tim.colors(10),add.legend=T, 
           ncol=90,nrow=216)
US(add=TRUE)
box()
title(main="Annual Rainfall",cex.main=3, ylab = "Maurer",cex.lab=3)

quilt.plot(maurerDF$Lon,maurerDF$Lat,maurerDF$i_coefofVar, xlim=c(-125,-65), ylim=c(25,49.5),
           breaks=interbrk,col=tim.colors(10),add.legend=F,
           ncol=90,nrow=216)
US(add=TRUE)
box()
title(main="Interannual CV",cex.main=3)

quilt.plot(maurerDF$Lon,maurerDF$Lat,maurerDF$s_coefofVar, xlim=c(-125,-65), ylim=c(25,49.5),
           breaks=intrabrk,col=tim.colors(10),add.legend=F, 
           ncol=90,nrow=216)
US(add=TRUE)
box()
title(main="Intraannual CV",cex.main=3)


##SDnoBC
quilt.plot(sdnobcDF$Lon-360,sdnobcDF$Lat,sdnobcDF$inter_mean, xlim=c(-125,-65), ylim=c(25,49.5),
           breaks=Prcpbrk,col=tim.colors(10),add.legend=F,
           ncol=90,nrow=216)
US(add=TRUE)
box()
title(ylab="SDnoBC",cex.lab=3)


quilt.plot(sdnobcDF$Lon-360,sdnobcDF$Lat,sdnobcDF$i_coefofVar, xlim=c(-125,-65), ylim=c(25,49.5),
           #breaks=interbrk,
           col=tim.colors(10),add.legend=T,
           ncol=90,nrow=216)
US(add=TRUE)
box()

quilt.plot(sdnobcDF$Lon-360,sdnobcDF$Lat,sdnobcDF$s_coefofVar, xlim=c(-125,-65), ylim=c(25,49.5),
           breaks=intrabrk,col=tim.colors(10),add.legend=F,
           ncol=90,nrow=216)
US(add=TRUE)
box()

##SDBC
quilt.plot(sdbcDF$Lon-360,sdbcDF$Lat,sdbcDF$inter_mean, xlim=c(-125,-65), ylim=c(25,49.5),
           breaks=Prcpbrk,col=tim.colors(10),add.legend=F,
           ncol=90,nrow=216)
US(add=TRUE)
box()
title(ylab="SDBC",cex.lab=3)

image.plot(zlim=c(0,5600),legend.only=T,col=tim.colors(10),horizontal = T,
           axis.args=list(cex.axis=2),legend.width=(2))

quilt.plot(sdbcDF$Lon-360,sdbcDF$Lat,sdbcDF$i_coefofVar, xlim=c(-125,-65), ylim=c(25,49.5),
           #breaks=interbrk,
           col=tim.colors(10),add.legend=T,
           ncol=90,nrow=216)
US(add=TRUE)
box()

image.plot(zlim=c(0,1),legend.only=T,col=tim.colors(10),horizontal = T,
           axis.args=list(cex.axis=2),legend.width=(2))

quilt.plot(sdbcDF$Lon-360,sdbcDF$Lat,sdbcDF$s_coefofVar, xlim=c(-125,-65), ylim=c(25,49.5),
           breaks=intrabrk,col=tim.colors(10),add.legend=F,
           ncol=90,nrow=216)
US(add=TRUE)
box()

image.plot(zlim=c(0,1.3),legend.only=T,col=tim.colors(10),horizontal = T,
           axis.args=list(cex.axis=2),legend.width=(2))

dev.off()


####################################################################################
##Extract city based prcp, PCM information from the grids for historic, rcp4.5 and rcp8.5

####################################################################################
##Define city coordinates
cityDF <- matrix(nrow=10, ncol=18)
cityDF <- as.data.frame(cityDF, stringsAsFactors=F)
colnames(cityDF) <- c("case","x","y",
                      "histP","histC","histM",
                      "rcp45P","rcp45C","rcp45M",
                      "rcp85P","rcp85C","rcp85M",
                      "histPrcp","rcp45Prcp","rcp85Prcp",
                      "histCV","rcp45CV","rcp85CV")
cityDF[,"case"] <- c(1:10)
cityDF[,"y"] <- c("44.9375", #Minneapolis, MN
                  "36.0625", #Las Vegas, NV
                  "32.6875", #San Diego, CA
                  "29.3125", #San Antonio, TX
                  "40.6875", #New York, NY
                  "47.5625", #Seattle, WA
                  "25.6875", #Miami, FL
                  "29.6875", #Houston, TX
                  "44.4375", #Burlington, VT
                  "39.6875") #Denver, CO
cityDF[,"x"] <- c("266.6875","244.9375","242.8125","261.4375","285.9375",
                  "237.5625","279.6875","264.5625","286.8125","254.9375")

cityDF[,"x"] <- as.numeric(cityDF[,"x"])
cityDF[,"y"] <- as.numeric(cityDF[,"y"])

#cityDF$x <- cityDF$x -360

##Read PCM data
histPDF <- read.table("~/Documents/Predictability_Project/P2_CMIP5_predictability/data/monthlypercent/pcm/historic/Taylorraw_P.csv",
                      header=T,sep=",")
histCDF <- read.table("~/Documents/Predictability_Project/P2_CMIP5_predictability/data/monthlypercent/pcm/historic/Taylorraw_C.csv",
                      header=T,sep=",")
histMDF <- read.table("~/Documents/Predictability_Project/P2_CMIP5_predictability/data/monthlypercent/pcm/historic/Taylorraw_M.csv",
                      header=T,sep=",")


rcp45PDF <- read.table("~/Documents/Predictability_Project/P2_CMIP5_predictability/data/monthlypercent/pcm/rcp45/Taylorraw_P.csv",
                       header=T,sep=",")
rcp45CDF <- read.table("~/Documents/Predictability_Project/P2_CMIP5_predictability/data/monthlypercent/pcm/rcp45/Taylorraw_C.csv",
                       header=T,sep=",")
rcp45MDF <- read.table("~/Documents/Predictability_Project/P2_CMIP5_predictability/data/monthlypercent/pcm/rcp45/Taylorraw_M.csv",
                       header=T,sep=",")


rcp85PDF <- read.table("~/Documents/Predictability_Project/P2_CMIP5_predictability/data/monthlypercent/pcm/rcp85/Taylorraw_P.csv",
                       header=T,sep=",")
rcp85CDF <- read.table("~/Documents/Predictability_Project/P2_CMIP5_predictability/data/monthlypercent/pcm/rcp85/Taylorraw_C.csv",
                       header=T,sep=",")
rcp85MDF <- read.table("~/Documents/Predictability_Project/P2_CMIP5_predictability/data/monthlypercent/pcm/rcp85/Taylorraw_M.csv",
                       header=T,sep=",")

for (n in 1:10)
{
  i <- cityDF[n,"x"]
  j <- cityDF[n,"y"]
  newhistPDF <- subset(histPDF, Long == i)
  newhistCDF <- subset(histCDF, Long == i)
  newhistMDF <- subset(histMDF, Long == i)
  newrcp45PDF <- subset(rcp45PDF, Long == i)
  newrcp45CDF <- subset(rcp45CDF, Long == i)
  newrcp45MDF <- subset(rcp45MDF, Long == i)
  newrcp85PDF <- subset(rcp85PDF, Long == i)
  newrcp85CDF <- subset(rcp85CDF, Long == i)
  newrcp85MDF <- subset(rcp85MDF, Long == i)
  
  VhistPDF <- subset(newhistPDF, Lat == j)
  VhistCDF <- subset(newhistCDF, Lat == j)
  VhistMDF <- subset(newhistMDF, Lat == j)
  Vrcp45PDF <- subset(newrcp45PDF, Lat == j)
  Vrcp45CDF <- subset(newrcp45CDF, Lat == j)
  Vrcp45MDF <- subset(newrcp45MDF, Lat == j)
  Vrcp85PDF <- subset(newrcp85PDF, Lat == j)
  Vrcp85CDF <- subset(newrcp85CDF, Lat == j)
  Vrcp85MDF <- subset(newrcp85MDF, Lat == j)
  
  cityDF[n,"histP"] <- VhistPDF[1,"CMIPMean"]
  cityDF[n,"histC"] <- VhistCDF[1,"CMIPMean"]
  cityDF[n,"histM"] <- VhistMDF[1,"CMIPMean"]
  
  cityDF[n,"rcp45P"] <- Vrcp45PDF[1,"CMIPMean"]
  cityDF[n,"rcp45C"] <- Vrcp45CDF[1,"CMIPMean"]
  cityDF[n,"rcp45M"] <- Vrcp45MDF[1,"CMIPMean"]
  
  cityDF[n,"rcp85P"] <- Vrcp85PDF[1,"CMIPMean"]
  cityDF[n,"rcp85C"] <- Vrcp85CDF[1,"CMIPMean"]
  cityDF[n,"rcp85M"] <- Vrcp85MDF[1,"CMIPMean"]
}

####################################################################################

PRCPDF05 <- read.table("~/Documents/Predictability_Project/P2_CMIP5_predictability/data/prcp/CMIP5_historic_new.csv",
                       header=T,sep=",")
RCPDF45 <- read.table("~/Documents/Predictability_Project/P2_CMIP5_predictability/data/prcp/CMIP5_rcp45_new.csv",
                      header=T,sep=",")
RCPDF85 <- read.table("~/Documents/Predictability_Project/P2_CMIP5_predictability/data/prcp/CMIP5_rcp85_new.csv",
                      header=T,sep=",")

histPrcpNew <- subset(PRCPDF05, year == 1950)
rcp45PrcpNew <- subset(RCPDF45, year == 2095)
rcp85PrcpNew <- subset(RCPDF85, year ==  2095)

histPrcpNew[,"sd"] <- NULL; rcp45PrcpNew[,"sd"] <- NULL; rcp85PrcpNew[,"sd"] <- NULL
histPrcpNew[,"year"] <- NULL; rcp45PrcpNew[,"year"] <- NULL; rcp85PrcpNew[,"year"] <- NULL
histPrcpNew[,"posSD"] <- NULL; rcp45PrcpNew[,"posSD"] <- NULL; rcp85PrcpNew[,"posSD"] <- NULL
histPrcpNew[,"negSD"] <- NULL; rcp45PrcpNew[,"negSD"] <- NULL; rcp85PrcpNew[,"negSD"] <- NULL

for (i in histPrcpNew$index)
{
  histPrcpNew[histPrcpNew$index == i, "annual"] <- round(mean(PRCPDF05[PRCPDF05$index == i, "annual"]),3)
  rcp45PrcpNew[rcp45PrcpNew$index == i, "annual"] <- round(mean(RCPDF45[RCPDF45$index == i, "annual"]),3)
  rcp85PrcpNew[rcp85PrcpNew$index == i, "annual"] <- round(mean(RCPDF85[RCPDF85$index == i, "annual"]),3)
}

write.table(histPrcpNew,"~/Documents/Predictability_Project/P2_CMIP5_predictability/data/prcp/CMIP5_historic_mean.csv",
            col.names=T,row.names=F,sep=",")
write.table(rcp45PrcpNew,"~/Documents/Predictability_Project/P2_CMIP5_predictability/data/prcp/CMIP5_rcp45_mean.csv",
            col.names=T,row.names=F,sep=",")
write.table(rcp85PrcpNew,"~/Documents/Predictability_Project/P2_CMIP5_predictability/data/prcp/CMIP5_rcp85_mean.csv",
            col.names=T,row.names=F,sep=",")

histPrcpNew <- read.table("~/Documents/Predictability_Project/P2_CMIP5_predictability/data/prcp/CMIP5_historic_mean.csv",
                          header=T,sep=",")
rcp45PrcpNew <- read.table("~/Documents/Predictability_Project/P2_CMIP5_predictability/data/prcp/CMIP5_rcp45_mean.csv",
                           header=T,sep=",")
rcp85PrcpNew <- read.table("~/Documents/Predictability_Project/P2_CMIP5_predictability/data/prcp/CMIP5_rcp85_mean.csv",
                           header=T,sep=",")

for (n in 1:10)
{
  i <- cityDF[n,"x"]
  j <- cityDF[n,"y"]
  newhist <- subset(histPrcpNew, Long == i)
  newrcp45 <- subset(rcp45PrcpNew, Long == i)
  newrcp85 <- subset(rcp85PrcpNew, Long == i)
  
  Vhist <- subset(newhist, Lat == j)
  Vrcp45 <- subset(newrcp45, Lat == j)
  Vrcp85 <- subset(newrcp85, Lat == j)
  
  cityDF[n,"histPrcp"] <- Vhist[1,"annual"]
  cityDF[n,"rcp45Prcp"] <- Vrcp45[1,"annual"]
  cityDF[n,"rcp85Prcp"] <- Vrcp85[1,"annual"]
}

write.table(cityDF,"~/Documents/Predictability_Project/P2_CMIP5_predictability/data/monthlypercent/city_info.csv",
            col.names=T,row.names=F,sep=",")

####################################################################################
##Compute interannual variability for each model, then compute CV for multimodel mean
####################################################################################

leap.year <- c(1952, 1956, 1960, 1964, 1968,
               1972, 1976, 1980, 1984, 1988,
               1992, 1996, 2000, 2004)

##SDBC
hist.model.list <- c("access1-0","access1-3","bcc-csm1-1","bcc-csm1-1-m","canesm2",
                     "ccsm4","cesm1-bgc","cesm1-cam5","cmcc-cm","cnrm-cm5",
                     "csiro-mk3-6-0","ec-earth","fgoals-g2","fgoals-s2",#"fio-esm",
                     "gfdl-cm3","gfdl-esm2g","gfdl-esm2m","giss-e2-r","giss-e2-r-cc",
                     "hadcm3","hadgem2-ao","hadgem2-cc",#"hadgem2-es",
                     "inmcm4",
                     "ipsl-cm5a-lr","ipsl-cm5a-mr","ipsl-cm5b-lr","miroc4h",
                     "miroc5","miroc-esm","miroc-esm-chem","mpi-esm-lr",
                     "mpi-esm-mr","mri-cgcm3","noresm1-m","noresm1-me")

for (j in 1:length(hist.model.list))
{
  CoefofVar_CMIP(sourceDir = paste("/Volumes/Mingkai Jiang/IBSS/CMIP5_BCSD/historic/", hist.model.list[j],sep=""),
                 destDir = paste("~/Documents/Predictability_Project/P2_CMIP5_predictability/data/CV/SDBC/",hist.model.list[j],sep=""))
}


##SDnoBC
hist.model.list <- c("access1-0","access1-3","bcc-csm1-1","bcc-csm1-1-m","canesm2",
                     "ccsm4","cesm1-bgc","cesm1-cam5","cmcc-cm","cnrm-cm5",
                     "csiro-mk3-6-0","ec-earth","fgoals-g2","fgoals-s2","fio-esm",
                     "gfdl-cm3","gfdl-esm2g","gfdl-esm2m","giss-e2-r","giss-e2-r-cc",
                     "hadcm3","hadgem2-ao",#"hadgem2-cc","hadgem2-es",
                     "inmcm4",
                     "ipsl-cm5a-lr","ipsl-cm5a-mr","ipsl-cm5b-lr","miroc4h",
                     "miroc5","miroc-esm","miroc-esm-chem","mpi-esm-lr",
                     "mpi-esm-mr","mri-cgcm3","noresm1-m","noresm1-me")

for (j in 1:length(hist.model.list))
{
  CoefofVar_CMIP(sourceDir = paste("/Volumes/Mingkai Jiang/IBSS/CMIP5_SD_noBC/historic/", hist.model.list[j],sep=""),
                 destDir = paste("~/Documents/Predictability_Project/P2_CMIP5_predictability/data/CV/SDnoBC/",hist.model.list[j],sep=""))
}


hist.model.list <- c("access1-0","access1-3","bcc-csm1-1","bcc-csm1-1-m","canesm2",
                     "ccsm4","cesm1-bgc","cesm1-cam5","cmcc-cm","cnrm-cm5",
                     "csiro-mk3-6-0","ec-earth","fgoals-g2","fgoals-s2",#"fio-esm",
                     "gfdl-cm3","gfdl-esm2g","gfdl-esm2m","giss-e2-r","giss-e2-r-cc",
                     "hadcm3","hadgem2-ao","hadgem2-cc",#"hadgem2-es",
                     "inmcm4",
                     "ipsl-cm5a-lr","ipsl-cm5a-mr","ipsl-cm5b-lr","miroc4h",
                     "miroc5","miroc-esm","miroc-esm-chem","mpi-esm-lr",
                     "mpi-esm-mr","mri-cgcm3","noresm1-m","noresm1-me")

##Step 1 compute janDF 
inputDF <- read.table("~/Documents/Predictability_Project/P2_CMIP5_predictability/data/CV/SDBC/access1-0inter_CV.csv",
                      header=T,sep=",")

output <- inputDF[,1:3]

for (i in 1:length(hist.model.list))
{
  sourceDir = "~/Documents/Predictability_Project/P2_CMIP5_predictability/data/CV/SDBC/"
  
  inputDF <- read.table(paste(sourceDir, "/",hist.model.list[i],"inter_CV.csv",sep=""),
                        header=T,sep=",")
  beep()  
  
  output[,i+3] <- inputDF[,6]
  output <- output[,(1:(i+3))]
  
}

output[,"MultimodelMean"] <-  (output[,4]+output[,5]+output[,6]+output[,7]+output[,8]+output[,9]+output[,10]+
                                 output[,11]+output[,12]+output[,13]+output[,14]+output[,15]+output[,16]+
                                 output[,17]+output[,18]+output[,19]+output[,20]+output[,21]+output[,22]+
                                 output[,23]+output[,24]+output[,25]+output[,26]+output[,27]+output[,28]+
                                 output[,29]+output[,30]+output[,31]+output[,32]+output[,33]+output[,34]+
                                 output[,35]+output[,36]+output[,37]+output[,38])/35

write.table(output,"~/Documents/Predictability_Project/P2_CMIP5_predictability/data/FigureDF/CMIP_SDBC_interCV.csv",
            col.names=T,row.names=F,sep=",")


##SDnoBC
hist.model.list <- c("access1-0","access1-3","bcc-csm1-1","bcc-csm1-1-m","canesm2",
                     "ccsm4","cesm1-bgc","cesm1-cam5","cmcc-cm","cnrm-cm5",
                     "csiro-mk3-6-0","ec-earth","fgoals-g2","fgoals-s2","fio-esm",
                     "gfdl-cm3","gfdl-esm2g","gfdl-esm2m","giss-e2-r","giss-e2-r-cc",
                     "hadcm3","hadgem2-ao",#"hadgem2-cc","hadgem2-es",
                     "inmcm4",
                     "ipsl-cm5a-lr","ipsl-cm5a-mr","ipsl-cm5b-lr","miroc4h",
                     "miroc5","miroc-esm","miroc-esm-chem","mpi-esm-lr",
                     "mpi-esm-mr","mri-cgcm3","noresm1-m","noresm1-me")


##Step 1 compute janDF 
inputDF <- read.table("~/Documents/Predictability_Project/P2_CMIP5_predictability/data/CV/SDnoBC/access1-0inter_CV.csv",
                      header=T,sep=",")

output <- inputDF[,1:3]

for (i in 1:length(hist.model.list))
{
  sourceDir = "~/Documents/Predictability_Project/P2_CMIP5_predictability/data/CV/SDnoBC/"
  
  inputDF <- read.table(paste(sourceDir, "/",hist.model.list[i],"inter_CV.csv",sep=""),
                        header=T,sep=",")
  beep()  
  
  output[,i+3] <- inputDF[,6]
  output <- output[,(1:(i+3))]
  
}

output[,"MultimodelMean"] <-  (output[,4]+output[,5]+output[,6]+output[,7]+output[,8]+output[,9]+output[,10]+
                                 output[,11]+output[,12]+output[,13]+output[,14]+output[,15]+output[,16]+
                                 output[,17]+output[,18]+output[,19]+output[,20]+output[,21]+output[,22]+
                                 output[,23]+output[,24]+output[,25]+output[,26]+output[,27]+output[,28]+
                                 output[,29]+output[,30]+output[,31]+output[,32]+output[,33]+output[,34]+
                                 output[,35]+output[,36]+output[,37]+output[,38])/35

write.table(output,"~/Documents/Predictability_Project/P2_CMIP5_predictability/data/FigureDF/CMIP_SDnoBC_interCV.csv",
            col.names=T,row.names=F,sep=",")


####################################################################################
##Plot Maurer, SDnoBC, SDBC annual prcp total, inter CV and intraCV
####################################################################################
maurerDF <- read.table("~/Documents/Predictability_Project/P2_CMIP5_predictability/data/Maurer_monthly/CV_MonthlyJoin/MonthlyDF_US.csv",
                       header=T,sep=",")
sdnobcDF <- read.table("~/Documents/Predictability_Project/P2_CMIP5_predictability/data/prcp/SDnoBC/SDnoBC_CV_US.csv",
                       header=T,sep=",")
sdbcDF <- read.table("~/Documents/Predictability_Project/P2_CMIP5_predictability/data/prcp/BCSD/BCSD_CV_US.csv",
                     header=T,sep=",")

sdnobcinter <- read.table("~/Documents/Predictability_Project/P2_CMIP5_predictability/data/FigureDF/CMIP_SDnoBC_interCV.csv",
                          header=T,sep=",")

sdbcinter <- read.table("~/Documents/Predictability_Project/P2_CMIP5_predictability/data/FigureDF/CMIP_SDBC_interCV.csv",
                          header=T,sep=",")

Prcpbrk <- seq(0,5600, by = 560)
interbrk <- seq(0,1, by = 0.1)
intrabrk <- seq(0,1.3, by = 0.13)

##Spatial plot
pdf("~/Documents/Predictability_Project/P2_CMIP5_predictability/data/FigureDF/prcp_historic_comparison.pdf",
    width = 28, height = 20)

set.panel()
par(oma=c(2,14,2,2),
    mgp = c(2, 1, 0))
set.panel(3,3)

##Maurer
quilt.plot(maurerDF$Lon,maurerDF$Lat,maurerDF$inter_mean, xlim=c(-125,-65), ylim=c(25,49.5),
           breaks=Prcpbrk, col=tim.colors(10),add.legend=T, 
           ncol=90,nrow=216)
US(add=TRUE)
box()
title(main="Annual Rainfall",cex.main=3, ylab = "Maurer",cex.lab=3)

quilt.plot(maurerDF$Lon,maurerDF$Lat,maurerDF$i_coefofVar, xlim=c(-125,-65), ylim=c(25,49.5),
           breaks=interbrk,col=tim.colors(10),add.legend=F,
           ncol=90,nrow=216)
US(add=TRUE)
box()
title(main="Interannual CV",cex.main=3)

quilt.plot(maurerDF$Lon,maurerDF$Lat,maurerDF$s_coefofVar, xlim=c(-125,-65), ylim=c(25,49.5),
           breaks=intrabrk,col=tim.colors(10),add.legend=F, 
           ncol=90,nrow=216)
US(add=TRUE)
box()
title(main="Intraannual CV",cex.main=3)


##SDnoBC
quilt.plot(sdnobcDF$Lon-360,sdnobcDF$Lat,sdnobcDF$inter_mean, xlim=c(-125,-65), ylim=c(25,49.5),
           breaks=Prcpbrk,col=tim.colors(10),add.legend=F,
           ncol=90,nrow=216)
US(add=TRUE)
box()
title(ylab="SDnoBC",cex.lab=3)


quilt.plot(sdnobcinter$Lon-360,sdnobcinter$Lat,sdnobcinter$MultimodelMean, xlim=c(-125,-65), ylim=c(25,49.5),
           breaks=interbrk,
           col=tim.colors(10),add.legend=F,
           ncol=90,nrow=216)
US(add=TRUE)
box()

quilt.plot(sdnobcDF$Lon-360,sdnobcDF$Lat,sdnobcDF$s_coefofVar, xlim=c(-125,-65), ylim=c(25,49.5),
           breaks=intrabrk,col=tim.colors(10),add.legend=F,
           ncol=90,nrow=216)
US(add=TRUE)
box()

##SDBC
quilt.plot(sdbcDF$Lon-360,sdbcDF$Lat,sdbcDF$inter_mean, xlim=c(-125,-65), ylim=c(25,49.5),
           breaks=Prcpbrk,col=tim.colors(10),add.legend=F,
           ncol=90,nrow=216)
US(add=TRUE)
box()
title(ylab="SDBC",cex.lab=3)

image.plot(zlim=c(0,5600),legend.only=T,col=tim.colors(10),horizontal = T,
           axis.args=list(cex.axis=2),legend.width=(2))

quilt.plot(sdbcinter$Lon-360,sdbcinter$Lat,sdbcinter$MultimodelMean, xlim=c(-125,-65), ylim=c(25,49.5),
           breaks=interbrk,
           col=tim.colors(10),add.legend=F,
           ncol=90,nrow=216)
US(add=TRUE)
box()

image.plot(zlim=c(0,1),legend.only=T,col=tim.colors(10),horizontal = T,
           axis.args=list(cex.axis=2),legend.width=(2))

quilt.plot(sdbcDF$Lon-360,sdbcDF$Lat,sdbcDF$s_coefofVar, xlim=c(-125,-65), ylim=c(25,49.5),
           breaks=intrabrk,col=tim.colors(10),add.legend=F,
           ncol=90,nrow=216)
US(add=TRUE)
box()

image.plot(zlim=c(0,1.3),legend.only=T,col=tim.colors(10),horizontal = T,
           axis.args=list(cex.axis=2),legend.width=(2))

dev.off()

####################################################################################
##Plot individiual SDBC and SDnoBC model PCM results
####################################################################################

##SDBC

PDF <- read.table("~/Documents/Predictability_Project/P2_CMIP5_predictability/data/monthlypercent/pcm/historic/Taylorraw_P.csv",
                  header=T,sep=",")
CDF <- read.table("~/Documents/Predictability_Project/P2_CMIP5_predictability/data/monthlypercent/pcm/historic/Taylorraw_C.csv",
                  header=T,sep=",")
MDF <- read.table("~/Documents/Predictability_Project/P2_CMIP5_predictability/data/monthlypercent/pcm/historic/Taylorraw_M.csv",
                  header=T,sep=",")

model.list <- c("access1-0","access1-3","bcc-csm1-1","bcc-csm1-1-m","canesm2",
                "ccsm4","cesm1-bgc","cesm1-cam5","cmcc-cm","cnrm-cm5",
                "csiro-mk3-6-0","ec-earth","fgoals-g2","fgoals-s2",#"fio-esm",
                "gfdl-cm3","gfdl-esm2g","gfdl-esm2m","giss-e2-r","giss-e2-r-cc",
                "hadcm3","hadgem2-ao","hadgem2-cc",#"hadgem2-es",
                "inmcm4",
                "ipsl-cm5a-lr","ipsl-cm5a-mr","ipsl-cm5b-lr","miroc4h",
                "miroc5","miroc-esm","miroc-esm-chem","mpi-esm-lr",
                "mpi-esm-mr","mri-cgcm3","noresm1-m","noresm1-me")

Pbrk <- seq(0.4,0.9, by = 1/100)
Cbrk <- seq(0.4,0.9, by = 1/100)
Mbrk <- seq(0,0.2, by = 1/100)

pdf("~/Documents/Predictability_Project/P2_CMIP5_predictability/data/FigureDF/PCM_SDBC_historic_percent_individuals.pdf",
    width = 14, height = 4)

set.panel()
par(oma=c(2,2,2,2))
set.panel(1,3)

for (i in 1:35)
{
  #P
  newDF <- cbind(PDF$Long-360, PDF$Lat, PDF[,i+5])
  newDF <- as.data.frame(newDF, stringsAsFactors=F)
  colnames(newDF) <- c("x","y","P")
  
  quilt.plot(newDF$x,newDF$y,newDF$P, xlim=c(-125,-65), ylim=c(25,49.5),
             add.legend=T,ncol=90,nrow=216,
             breaks=Pbrk,col=tim.colors(50))
  US(add=TRUE)
  box()
#  text(-74,27,labels=model.list[i],cex=1)
  title(sub = "Predictability")
  
  #C
  newDF <- cbind(CDF$Long-360, CDF$Lat, CDF[,i+5])
  newDF <- as.data.frame(newDF, stringsAsFactors=F)
  colnames(newDF) <- c("x","y","C")
  
  quilt.plot(newDF$x,newDF$y,newDF$C, xlim=c(-125,-65), ylim=c(25,49.5),
             add.legend=T,ncol=90,nrow=216,
             breaks=Cbrk,col=tim.colors(50))
  US(add=TRUE)
  box()
  title(main = model.list[i], sub = "Constancy",cex.main=5)
  
  #M
  newDF <- cbind(MDF$Long-360, MDF$Lat, MDF[,i+5])
  newDF <- as.data.frame(newDF, stringsAsFactors=F)
  colnames(newDF) <- c("x","y","M")
  
  quilt.plot(newDF$x,newDF$y,newDF$M, xlim=c(-125,-65), ylim=c(25,49.5),
             add.legend=T,ncol=90,nrow=216,
             breaks=Mbrk,col=tim.colors(20))
  US(add=TRUE)
  box()
  title(sub = "Seasonality")
  
}

dev.off()
beep()


##SDnoBC

PDF <- read.table("~/Documents/Predictability_Project/P2_CMIP5_predictability/data/monthlypercent/SDnoBC/pcm/historic/Taylorraw_P.csv",
                  header=T,sep=",")
CDF <- read.table("~/Documents/Predictability_Project/P2_CMIP5_predictability/data/monthlypercent/SDnoBC/pcm/historic/Taylorraw_C.csv",
                  header=T,sep=",")
MDF <- read.table("~/Documents/Predictability_Project/P2_CMIP5_predictability/data/monthlypercent/SDnoBC/pcm/historic/Taylorraw_M.csv",
                  header=T,sep=",")

model.list <- c("access1-0","access1-3","bcc-csm1-1","bcc-csm1-1-m","canesm2",
                "ccsm4","cesm1-bgc","cesm1-cam5","cmcc-cm","cnrm-cm5",
                "csiro-mk3-6-0","ec-earth","fgoals-g2","fgoals-s2","fio-esm",
                "gfdl-cm3","gfdl-esm2g","gfdl-esm2m","giss-e2-r","giss-e2-r-cc",
                "hadcm3","hadgem2-ao",#"hadgem2-cc","hadgem2-es",
                "inmcm4",
                "ipsl-cm5a-lr","ipsl-cm5a-mr","ipsl-cm5b-lr","miroc4h",
                "miroc5","miroc-esm","miroc-esm-chem","mpi-esm-lr",
                "mpi-esm-mr","mri-cgcm3","noresm1-m","noresm1-me")

Pbrk <- seq(0.4,1, by = 1/100)
Cbrk <- seq(0.3,0.9, by = 1/100)
Mbrk <- seq(0,0.3, by = 1/100)

pdf("~/Documents/Predictability_Project/P2_CMIP5_predictability/data/FigureDF/PCM_SDnoBC_historic_percent_individuals.pdf",
    width = 14, height = 4)

set.panel()
par(oma=c(2,2,2,2))
set.panel(1,3)

for (i in 1:35)
{
  #P
  newDF <- cbind(PDF$Long-360, PDF$Lat, PDF[,i+5])
  newDF <- as.data.frame(newDF, stringsAsFactors=F)
  colnames(newDF) <- c("x","y","P")
  
  quilt.plot(newDF$x,newDF$y,newDF$P, xlim=c(-125,-65), ylim=c(25,49.5),
             add.legend=T,ncol=90,nrow=216,
             breaks=Pbrk,col=tim.colors(60))
  US(add=TRUE)
  box()
  #  text(-74,27,labels=model.list[i],cex=1)
  title(sub = "Predictability")
  
  #C
  newDF <- cbind(CDF$Long-360, CDF$Lat, CDF[,i+5])
  newDF <- as.data.frame(newDF, stringsAsFactors=F)
  colnames(newDF) <- c("x","y","C")
  
  quilt.plot(newDF$x,newDF$y,newDF$C, xlim=c(-125,-65), ylim=c(25,49.5),
             add.legend=T,ncol=90,nrow=216,
             breaks=Cbrk,col=tim.colors(60))
  US(add=TRUE)
  box()
  title(main = model.list[i], sub = "Constancy",cex.main=5)
  
  #M
  newDF <- cbind(MDF$Long-360, MDF$Lat, MDF[,i+5])
  newDF <- as.data.frame(newDF, stringsAsFactors=F)
  colnames(newDF) <- c("x","y","M")
  
  quilt.plot(newDF$x,newDF$y,newDF$M, xlim=c(-125,-65), ylim=c(25,49.5),
             add.legend=T,ncol=90,nrow=216,
             breaks=Mbrk,col=tim.colors(30))
  US(add=TRUE)
  box()
  title(sub = "Seasonality")
  
}

dev.off()
beep()


####################################################################################
####################################################################################
##Process rcp and prcp diff data in arcGIS to compute the giz cluster scores
##Then read in data to plot in R
####################################################################################
##Read cluster datasets
rcp45P <- read.table("~/Documents/Predictability_Project/P2_CMIP5_predictability/data/monthlypercent/Hotspot_cluster/45P_IDS.csv",
                     header=T,sep=",")
rcp45C <- read.table("~/Documents/Predictability_Project/P2_CMIP5_predictability/data/monthlypercent/Hotspot_cluster/45C_IDS.csv",
                     header=T,sep=",")
rcp45M <- read.table("~/Documents/Predictability_Project/P2_CMIP5_predictability/data/monthlypercent/Hotspot_cluster/45M_IDS.csv",
                     header=T,sep=",")

rcp85P <- read.table("~/Documents/Predictability_Project/P2_CMIP5_predictability/data/monthlypercent/Hotspot_cluster/85P_IDS.csv",
                     header=T,sep=",")
rcp85C <- read.table("~/Documents/Predictability_Project/P2_CMIP5_predictability/data/monthlypercent/Hotspot_cluster/85C_IDS.csv",
                     header=T,sep=",")
rcp85M <- read.table("~/Documents/Predictability_Project/P2_CMIP5_predictability/data/monthlypercent/Hotspot_cluster/85M_IDS.csv",
                     header=T,sep=",")

prcp45 <- read.table("~/Documents/Predictability_Project/P2_CMIP5_predictability/data/Hotspot_cluster/45prcp_IDS.csv",
                     header=T,sep=",")
prcp85 <- read.table("~/Documents/Predictability_Project/P2_CMIP5_predictability/data/Hotspot_cluster/85prcp_IDS.csv",
                     header=T,sep=",")


##Read in lon lat data
corDF <- read.table("~/Documents/Predictability_Project/P2_CMIP5_predictability/data/prcp/prcpdiffDF.csv",
                    header=T,sep=",")

##add lon lat info onto each dataset
rcp45P <- cbind(rcp45P, corDF$Lon, corDF$Lat)
colnames(rcp45P) <- c("source_ID","percentdiff45P", "GiZScore",
                      "GiPValue","Lon","Lat")

rcp45C <- cbind(rcp45C, corDF$Lon, corDF$Lat)
colnames(rcp45C) <- c("source_ID","percentdiff45C", "GiZScore",
                      "GiPValue","Lon","Lat")

rcp45M <- cbind(rcp45M, corDF$Lon, corDF$Lat)
colnames(rcp45M) <- c("source_ID","percentdiff45M", "GiZScore",
                      "GiPValue","Lon","Lat")

rcp85P <- cbind(rcp85P, corDF$Lon, corDF$Lat)
colnames(rcp85P) <- c("source_ID","percentdiff85P", "GiZScore",
                      "GiPValue","Lon","Lat")

rcp85C <- cbind(rcp85C, corDF$Lon, corDF$Lat)
colnames(rcp85C) <- c("source_ID","percentdiff85C", "GiZScore",
                      "GiPValue","Lon","Lat")

rcp85M <- cbind(rcp85M, corDF$Lon, corDF$Lat)
colnames(rcp85M) <- c("source_ID","percentdiff85M", "GiZScore",
                      "GiPValue","Lon","Lat")

prcp45 <- cbind(prcp45, corDF$Lon, corDF$Lat)
colnames(prcp45) <- c("source_ID","prcp45diff", "GiZScore",
                      "GiPValue","Lon","Lat")

prcp85 <- cbind(prcp85, corDF$Lon, corDF$Lat)
colnames(prcp85) <- c("source_ID","prcp85diff", "GiZScore",
                      "GiPValue","Lon","Lat")

pdf("~/Documents/Predictability_Project/P2_CMIP5_predictability/data/FigureDF/Hotspot_cluster_Z.pdf",
    width = 12, height = 20)

#m <- matrix(c(1,2,3,4,5,6,7,8,9,9),nrow=5,ncol=2,byrow=T)
#layout(mat = m)

#par(mar = c(2,2,2,2),
#    oma = c(8,8,8,8),
#    mgp = c(2, 1, 0))

set.panel()
par(oma=c(2,4,2,2),
    mgp = c(2, 1, 0))
set.panel(5,2)

#rcp45P
brk <- c(min(rcp45P$GiZScore),"-2.58","-1.65","1.65","2.58",max(rcp45P$GiZScore))
brk <- as.numeric(brk)
quilt.plot(rcp45P$Lon-360, rcp45P$Lat, rcp45P$GiZScore, breaks=brk, add.legend=F,
           col=c("blue","cyan","bisque","sienna1","red"),
           ncol=90,nrow=216,xlim=c(-125,-65), ylim=c(25,49.5))
US(add=T)
title(main="(RCP4.5-Historic)/Historic",cex.main=3,ylab="Predictability",cex.lab=2)

#rcp85P
brk <- c(min(rcp85P$GiZScore),"-2.58","-1.65","1.65","2.58",max(rcp85P$GiZScore))
brk <- as.numeric(brk)
quilt.plot(rcp85P$Lon-360, rcp85P$Lat, rcp85P$GiZScore, breaks=brk, add.legend=F,
           col=c("blue","cyan","bisque","sienna1","red"),
           ncol=90,nrow=216,xlim=c(-125,-65), ylim=c(25,49.5))
US(add=T)
title(main="(RCP8.5-Historic)/Historic",cex.main=3)

#rcp45C
brk <- c(min(rcp45C$GiZScore),"-2.58","-1.65","1.65","2.58",max(rcp45C$GiZScore))
brk <- as.numeric(brk)
quilt.plot(rcp45C$Lon-360, rcp45C$Lat, rcp45C$GiZScore, breaks=brk, add.legend=F,
           col=c("blue","cyan","bisque","sienna1","red"),
           ncol=90,nrow=216,xlim=c(-125,-65), ylim=c(25,49.5))
US(add=T)
title(ylab="Constancy",cex.lab=2)

#rcp85C
brk <- c(min(rcp85C$GiZScore),"-2.58","-1.65","1.65","2.58",max(rcp85C$GiZScore))
brk <- as.numeric(brk)
quilt.plot(rcp85C$Lon-360, rcp85C$Lat, rcp85C$GiZScore, breaks=brk, add.legend=F,
           col=c("blue","cyan","bisque","sienna1","red"),
           ncol=90,nrow=216,xlim=c(-125,-65), ylim=c(25,49.5))
US(add=T)

#rcp45M
brk <- c(min(rcp45M$GiZScore),"-2.58","-1.65","1.65","2.58",max(rcp45M$GiZScore))
brk <- as.numeric(brk)
quilt.plot(rcp45M$Lon-360, rcp45M$Lat, rcp45M$GiZScore, breaks=brk, add.legend=F,
           col=c("blue","cyan","bisque","sienna1","red"),
           ncol=90,nrow=216,xlim=c(-125,-65), ylim=c(25,49.5))
US(add=T)
title(ylab="Seasonality",cex.lab=2)

#rcp85M
brk <- c(min(rcp85M$GiZScore),"-2.58","-1.65","1.65","2.58",max(rcp85M$GiZScore))
brk <- as.numeric(brk)
quilt.plot(rcp85M$Lon-360, rcp85M$Lat, rcp85M$GiZScore, breaks=brk, add.legend=F,
           col=c("blue","cyan","bisque","sienna1","red"),
           ncol=90,nrow=216,xlim=c(-125,-65), ylim=c(25,49.5))
US(add=T)

#prcp45
brk <- c(min(prcp45$GiZScore),"-2.58","-1.65","1.65","2.58",max(prcp45$GiZScore))
brk <- as.numeric(brk)
quilt.plot(prcp45$Lon-360, prcp45$Lat, prcp45$GiZScore, breaks=brk, add.legend=F,
           col=c("blue","cyan","bisque","sienna1","red"),
           ncol=90,nrow=216,xlim=c(-125,-65), ylim=c(25,49.5))
US(add=T)
title(ylab="Annual Precipitation",cex.lab=2)

#prcp85
brk <- c(min(prcp85$GiZScore),"-2.58","-1.65","1.65","2.58",max(prcp85$GiZScore))
brk <- as.numeric(brk)
quilt.plot(prcp85$Lon-360, prcp85$Lat, prcp85$GiZScore, breaks=brk, add.legend=F,
           col=c("blue","cyan","bisque","sienna1","red"),
           ncol=90,nrow=216,xlim=c(-125,-65), ylim=c(25,49.5))
US(add=T)

##legend
plot(1,type="n",axes=F, xlab="",ylab="")
legend(x = "top", inset = 0,
       legend=c("< -2.58","-2.58 to -1.65", "-1.65 to 1.65",
                "1.65 to 2.58", "> 2.58"),
       fill=c("blue","cyan","bisque","sienna1","red"),
       border="black", cex=0.9, horiz = T,
       title="GiZ Scores")

dev.off()


pdf("~/Documents/Predictability_Project/P2_CMIP5_predictability/data/FigureDF/Hotspot_cluster_P.pdf",
    width = 12, height = 20)

set.panel()
par(oma=c(2,4,2,2),
    mgp = c(2, 1, 0))
set.panel(5,2)

#rcp45P
brk <- c(min(rcp45P$GiPValue),"0.01","0.05",max(rcp45P$GiPValue))
brk <- as.numeric(brk)
quilt.plot(rcp45P$Lon-360, rcp45P$Lat, rcp45P$GiPValue, breaks=brk, add.legend=F,
           col=c("green3","green1","bisque"),
           ncol=90,nrow=216,xlim=c(-125,-65), ylim=c(25,49.5))
US(add=T)
title(main="(RCP4.5-Historic)/Historic",cex.main=3,ylab="Predictability",cex.lab=2)

#rcp85P
brk <- c(min(rcp85P$GiPValue),"0.01","0.05",max(rcp85P$GiPValue))
brk <- as.numeric(brk)
quilt.plot(rcp85P$Lon-360, rcp85P$Lat, rcp85P$GiPValue, breaks=brk, add.legend=F,
           col=c("green3","green1","bisque"),
           ncol=90,nrow=216,xlim=c(-125,-65), ylim=c(25,49.5))
US(add=T)
title(main="(RCP8.5-Historic)/Historic",cex.main=3)

#rcp45C
brk <- c(min(rcp45C$GiPValue),"0.01","0.05",max(rcp45C$GiPValue))
brk <- as.numeric(brk)
quilt.plot(rcp45C$Lon-360, rcp45C$Lat, rcp45C$GiPValue, breaks=brk, add.legend=F,
           col=c("green3","green1","bisque"),
           ncol=90,nrow=216,xlim=c(-125,-65), ylim=c(25,49.5))
US(add=T)
title(ylab="Constancy",cex.lab=2)

#rcp85C
brk <- c(min(rcp85C$GiPValue),"0.01","0.05",max(rcp85C$GiPValue))
brk <- as.numeric(brk)
quilt.plot(rcp85C$Lon-360, rcp85C$Lat, rcp85C$GiPValue, breaks=brk, add.legend=F,
           col=c("green3","green1","bisque"),
           ncol=90,nrow=216,xlim=c(-125,-65), ylim=c(25,49.5))
US(add=T)

#rcp45M
brk <- c(min(rcp45M$GiPValue),"0.01","0.05",max(rcp45M$GiPValue))
brk <- as.numeric(brk)
quilt.plot(rcp45M$Lon-360, rcp45M$Lat, rcp45M$GiPValue, breaks=brk, add.legend=F,
           col=c("green3","green1","bisque"),
           ncol=90,nrow=216,xlim=c(-125,-65), ylim=c(25,49.5))
US(add=T)
title(ylab="Seasonality",cex.lab=2)

#rcp85M
brk <- c(min(rcp85M$GiPValue),"0.01","0.05",max(rcp85M$GiPValue))
brk <- as.numeric(brk)
quilt.plot(rcp85M$Lon-360, rcp85M$Lat, rcp85M$GiPValue, breaks=brk, add.legend=F,
           col=c("green3","green1","bisque"),
           ncol=90,nrow=216,xlim=c(-125,-65), ylim=c(25,49.5))
US(add=T)

#prcp45
brk <- c(min(prcp45$GiPValue),"0.01","0.05",max(prcp45$GiPValue))
brk <- as.numeric(brk)
quilt.plot(prcp45$Lon-360, prcp45$Lat, prcp45$GiPValue, breaks=brk, add.legend=F,
           col=c("green3","green1","bisque"),
           ncol=90,nrow=216,xlim=c(-125,-65), ylim=c(25,49.5))
US(add=T)
title(ylab="Annual Precipitation",cex.lab=2)

#prcp85
brk <- c(min(prcp85$GiPValue),"0.01","0.05",max(prcp85$GiPValue))
brk <- as.numeric(brk)
quilt.plot(prcp85$Lon-360, prcp85$Lat, prcp85$GiPValue, breaks=brk, add.legend=F,
           col=c("green3","green1","bisque"),
           ncol=90,nrow=216,xlim=c(-125,-65), ylim=c(25,49.5))
US(add=T)

##legend
plot(1,type="n",axes=F, xlab="",ylab="")
legend(x = "top", inset = 0,
       legend=c("< 0.01","0.01 to 0.05", ">0.05"),
       fill=c("green3","green1","bisque"),
       border="black", cex=1.8, horiz = T,
       title="GiP Scores")

dev.off()

####################################################################################
rm(list=ls(all=TRUE))
####################################################################################

####################################################################################


####################################################################################


####################################################################################


####################################################################################
