# Supplementary material for: Predictability of Precipitation Over the Conterminous U.S. Based on the CMIP5 Multi-Model Ensemble
Source: Sci Rep. 2016 Jul 18;6:29962. doi: 10.1038/srep29962 (PMC4947969; doi:10.1038/srep29962)
Supplement: Supplementary information 2b [file srep29962-s3.txt]

####################################################################################
##Purpose: Combines Maurer daily, Maurer monthly and CMIP5 processing code
##To form a publication version of code functions
##Source code version 2
##Standardize monthly prcp as % of annual total
##Created by MJ 
##Last modified on 09-22-2015
####################################################################################
library(ncdf)  ##comment out if run on monocacy
library(raster)
library(chron)
library(RColorBrewer)
library(lattice)
library(ncdf4)  ##comment out if run on monocacy
library(plyr)
library(data.table)
library(reshape2)
library(maps)
library(changepoint)
library(SDMTools)
library(sm)
library(fields)
library(spatstat)  ##comment out if run on monocacy
library(plotrix)
library(rgeos)
library(matrixStats)
library(scatterplot3d)
#library(RSAGA)
library(rgdal)
library(beepr)
####################################################################################
##Process raw data to include lon lat info and reorganize data format
DFreorg <- function (sourceDir = DAILY.DATA.DIRECTORY, 
                     destDir = DAILY.INPUT.DIRECTORY)
{
  DatFiles <- list.files(path = sourceDir)
  dir.create(destDir, showWarnings = FALSE)
  
  region <- substr(sourceDir, start=(nchar(sourceDir)-2),
                   stop=(nchar(sourceDir)))
  
  output <- matrix(nrow=(2010-1949+1),ncol=18)
  output <- as.data.frame(output,stringsAsFactors=F)
  colnames(output) <- c("Region","Site_ID","Lon","Lat","year",
                        "jan","feb","mar","apr","may","jun",
                        "jul","aug","sep","oct","nov","dec",
                        "annual")
  output[,"year"] <- c(1949:2010)
  
  for (thisFile in 1:length(DatFiles)) 
  {
    inName <- file.path(sourceDir, DatFiles[thisFile], fsep = .Platform$file.sep)
    
    X <- read.table(inName, sep="", header=F)
    
    X[,"V4"] <- NULL
    X[,"V5"] <- NULL
    X[,"V6"] <- NULL
    
    setnames(X, c("V1","V2","V3"),
             c("year","month","value"))
    
    output["Site_ID"] <- DatFiles[thisFile]
    Site_ID <- DatFiles[thisFile]
    
    splitDF <- unlist(strsplit(Site_ID, "_"))
    lat.value <- splitDF[2]
    lon.value <- splitDF[3]
    output[,"Lat"] <- lat.value
    output[,"Lon"] <- lon.value
    
    output["Region"] <- region
    output["Site_ID"] <- thisFile
    
    for (i in output$year)
    {
      mid <- subset(X,year == i)
      value <- t(mid$value)
      
      output[output$year == i, 6:17] <- value
      output[output$year == i, "annual"] <- round(sum(value),3)
    }
    
    outName1 <- paste(region,thisFile,".csv",sep="")
    
    outName2 <- file.path(destDir, outName1, fsep = .Platform$file.sep)
    
    write.table(output, outName2, sep = ",", col.names=T, row.names=F)
  }
}

####################################################################################
##Combine all monthly data into a single dataframe
MonthlyJoin<-function(sourceDir = DAILY.DATA.DIRECTORY, destDir = DAILY.OUTPUT.DIRECTORY)
{
  dir.create(destDir, showWarnings = FALSE)
  DatFiles <- list.files(path = sourceDir, pattern = "\\.csv")
  
  for (thisFile in 1:length(DatFiles))
  {
    inName <- file.path(sourceDir, DatFiles[thisFile], fsep = .Platform$file.sep)
    
    dd <- read.table(inName,header=T,sep=",")
    
    output <- dd
    colnames(output) <- NULL
    
    write.table(output,paste(destDir,"/MonthlyJoin.csv",sep=""),
                sep=",",row.names=F, append = T)
  }
  
  myDF <- read.table(paste(destDir,"/MonthlyJoin.csv",sep=""), header=F,sep=",")
  colnames(myDF) <- c("Region","Site_ID","Lon","Lat","year",
                      "jan","feb","mar","apr","may","jun",
                      "jul","aug","sep","oct","nov","dec",
                      "annual")
  
  write.table(myDF,paste(destDir,"/MonthlyJoin_processed.csv",sep=""),
              sep=",",row.names=F, col.names=T)
  
  newDF <- matrix(nrow = 1, ncol=3)
  newDF <- as.data.frame(newDF, stringsAsFactors = FALSE)
  colnames(newDF) <- c("Region","min","max")
  
  newDF[1,1] <- myDF$Region[2]
  newDF[1,2] <- min(myDF[,6:17])
  newDF[1,3] <- max(myDF[,6:17])
  
  write.table(newDF,paste(destDir,"/MonthlyDF_summary.csv", sep=""),
              col.names=T,row.names=F,sep=",")
  
}

####################################################################################
##Calculate predictability of 30-year moving average of monthly total  based on 50 year dataset
MonthlyPCM<-function(sourceDir = DAILY.DATA.DIRECTORY, destDir = DAILY.OUTPUT.DIRECTORY)
{
  dir.create(destDir, showWarnings = FALSE)
  DatFiles <- list.files(path = sourceDir, pattern = "\\.csv")
  inName <- file.path(sourceDir, DatFiles[1], fsep = .Platform$file.sep)
  outName <- file.path(destDir, "Maurer_Monthly_Percent_PCM.csv", fsep = .Platform$file.sep)
  
  inDF <- read.table(inName, sep=",", header=T)
  
  years <- 1950
  yeare <- 2005
  yearr <- yeare-years+1
  
  inDF <- subset(inDF, year >= years & year <= yeare)
  
  indexV <- dim(inDF)[1]/56
  
  inDF[,"index"] <- rep(1:indexV, each=56)
    
  min_bot <- 0
  max_top <- 1
  
  prcp.base <- 1/11
  interval <- 12
  
  output <- matrix(nrow=indexV,ncol=26)
  output <- as.data.frame(output, row.names = NULL, stringsAsFactors = FALSE)
  colnames(output) <- c("index","Region","Site_ID","Lat","Long",
                        "year","year_count","seasons",
                        "HofX","HofY","HofXY","HXofY","s","t","P","C","M","CbyP","MbyP",
                        "Mutual","GC","C_freedom","GM","M_freedom","GP","P_freedom")
  
  output[,"index"] <- inDF[inDF$year == years, "index"]
  output[,"Region"] <- inDF[inDF$year == years,"Region"]
  output[,"Site_ID"] <- inDF[inDF$year == years, "Site_ID"]
  output[,"Lat"] <- inDF[inDF$year == years, "Lat"]
  output[,"Long"] <- inDF[inDF$year == years, "Lon"]
  output[,"year"] <- yeare
  output[,"year_count"] <- yearr
  
  bin <- matrix(0, ncol=14, nrow=interval)
  dimnames(bin) <- list(NULL,c("bin_size","jan","feb","mar","apr","may","jun",
                               "jul","aug","sep","oct","nov","dec","whole"))
  
  bin[,"bin_size"] <- c(0/11, 1/11, 2/11, 3/11, 4/11, 5/11,
                        6/11, 7/11, 8/11, 9/11, 10/11, 11/11)
  
  breaks = c(0/11,"0.00001",1/11, 2/11, 3/11, 4/11, 5/11, 6/11,
             7/11, 8/11, 9/11, 10/11, 11/11)
  
  j <- 56
  
  for (a in 1:indexV)
  {
    X <- subset(inDF, index == a)
    
    jan_cut = cut(X$jan[(j-55):j], breaks, include.lowest=TRUE,right=TRUE)
    feb_cut = cut(X$feb[(j-55):j], breaks, include.lowest=TRUE,right=TRUE)
    mar_cut = cut(X$mar[(j-55):j], breaks, include.lowest=TRUE,right=TRUE)
    apr_cut = cut(X$apr[(j-55):j], breaks, include.lowest=TRUE,right=TRUE)
    may_cut = cut(X$may[(j-55):j], breaks, include.lowest=TRUE,right=TRUE)
    jun_cut = cut(X$jun[(j-55):j], breaks, include.lowest=TRUE,right=TRUE)
    jul_cut = cut(X$jul[(j-55):j], breaks, include.lowest=TRUE,right=TRUE)
    aug_cut = cut(X$aug[(j-55):j], breaks, include.lowest=TRUE,right=TRUE)
    sep_cut = cut(X$sep[(j-55):j], breaks, include.lowest=TRUE,right=TRUE)
    oct_cut = cut(X$oct[(j-55):j], breaks, include.lowest=TRUE,right=TRUE)
    nov_cut = cut(X$nov[(j-55):j], breaks, include.lowest=TRUE,right=TRUE)
    dec_cut = cut(X$dec[(j-55):j], breaks, include.lowest=TRUE,right=TRUE)
    
    jan_freq = table(jan_cut)
    feb_freq = table(feb_cut)
    mar_freq = table(mar_cut)
    apr_freq = table(apr_cut)
    may_freq = table(may_cut)
    jun_freq = table(jun_cut)
    jul_freq = table(jul_cut)
    aug_freq = table(aug_cut)
    sep_freq = table(sep_cut)
    oct_freq = table(oct_cut)
    nov_freq = table(nov_cut)
    dec_freq = table(dec_cut)
    
    bin[,"jan"] <- jan_freq
    bin[,"feb"] <- feb_freq
    bin[,"mar"] <- mar_freq
    bin[,"apr"] <- apr_freq
    bin[,"may"] <- may_freq
    bin[,"jun"] <- jun_freq
    bin[,"jul"] <- jul_freq
    bin[,"aug"] <- aug_freq
    bin[,"sep"] <- sep_freq
    bin[,"oct"] <- oct_freq
    bin[,"nov"] <- nov_freq
    bin[,"dec"] <- dec_freq
    
    newbin <- as.numeric(bin[,2:13])
    newbin2 <- matrix(newbin,nrow=12,ncol=12)
    newbin3 <- matrix(nrow=12,ncol=1)
    for (n in 1:12)
    {
      newbin3[n,] = sum(newbin2[n,1:12])
    }
    newbin <- cbind(newbin2,newbin3)
    
    col_sum <- sum(table(X$jan[(j-55):j]))
    whole_sum <- col_sum*12
    
    #uncertainty with respect to time H(X)
    HofX <- -((col_sum/whole_sum)*log10(col_sum/whole_sum))*12
    
    #uncertainty with respect to state H(Y)
    V1 <- newbin[,13]/whole_sum
    V2 <- log10(newbin[,13]/whole_sum)
    for (k in 1:length(V2))
    {
      if(is.finite(V2[k])==F) V2[k] <- 0
      else V2[k] <- V2[k]
    }
    
    HofY <- -sum(V1*V2)
    
    #uncertainty with respect to interaction of time and state, H(XY)
    M1 <- newbin[1:interval,1:12]/whole_sum
    M2 <- log10(M1)
    for (k in 1:length(M2))
    {
      if(is.finite(M2[k])==F) M2[k] <- 0
      else M2[k] <- M2[k]
    }
    
    HofXY <- -sum(M1*M2)
    
    #Conditional uncertainty with regard to state, with time given, HXofY
    HXofY <- HofXY - HofX
    s <- interval
    t <- 12
    
    #predictability (P), constancy(C) and contingency (M)
    P <- 1-(HXofY/log10(s))
    C <- 1-(HofY/log10(s))
    M <- (HofX+HofY-HofXY)/log10(s)
    CoverP <- C/P
    MoverP <- M/P
    
    #mutual information, I(XY)
    IofXY <- HofY - HXofY
    
    #deviation from homogeneity of the columns of the matrix for constancy, GC
    GC <- 2*whole_sum*(log(s)-HofY)
    C_free <- s-1
    
    #deviation from homogeneity of the columns of the matrix for contingency, GM
    GM <- 2*whole_sum*(HofX+HofY-HofXY)
    M_free <- (s-1)*(t-1)
    
    #deviation from homogeneity of the columns of the matrix for predictability, GP
    GP <- GM + GC
    P_free <- (s-1)*t
    
    output[a,"seasons"] <- whole_sum
    output[a,"HofX"] <- round(HofX,3)
    output[a,"HofY"] <- round(HofY,3)
    output[a,"HofXY"] <- round(HofXY,3)
    output[a,"HXofY"] <- round(HXofY,3)
    output[a,"s"] <- s
    output[a,"t"] <- t
    output[a,"P"] <- round(P,3)
    output[a,"C"] <- round(C,3)
    output[a,"M"] <- round(M,3)
    output[a,"CbyP"] <- round(CoverP,3)
    output[a,"MbyP"] <- round(MoverP,3)
    output[a,"Mutual"] <- round(IofXY,3)
    output[a,"GC"] <- round(GC,3)
    output[a,"C_freedom"] <- C_free
    output[a,"GM"] <- round(GM,3)
    output[a,"M_freedom"] <- M_free
    output[a,"GP"] <- round(GP,3)
    output[a,"P_freedom"] <- P_free
  }
  
  write.table(output,outName,sep=",",row.names=F)

  }

####################################################################################
##Calculate predictability of 30-year moving average of monthly total  based on 50 year dataset
MonthlyPercentHistoric<-function(sourceDir = DAILY.DATA.DIRECTORY, destDir = DAILY.OUTPUT.DIRECTORY)
{
  dir.create(destDir, showWarnings = FALSE)
  DatFiles <- list.files(path = sourceDir, pattern = "\\.csv")
  inName <- file.path(sourceDir, DatFiles[1], fsep = .Platform$file.sep)
  outName <- file.path(destDir, DatFiles[1], fsep = .Platform$file.sep)
  
  dd <- read.table(inName,header=T,sep=",")

  dd[,"jan_interm"] <- dd$jan * 31
  dd[,"feb_interm"] <- dd$feb * 28
  dd[,"mar_interm"] <- dd$mar * 31
  dd[,"apr_interm"] <- dd$apr * 30
  dd[,"may_interm"] <- dd$may * 31
  dd[,"jun_interm"] <- dd$jun * 30
  dd[,"jul_interm"] <- dd$jul * 31
  dd[,"aug_interm"] <- dd$aug * 31
  dd[,"sep_interm"] <- dd$sep * 30
  dd[,"oct_interm"] <- dd$oct * 31
  dd[,"nov_interm"] <- dd$nov * 30
  dd[,"dec_interm"] <- dd$dec * 31
  
  leap <- c(1952, 1956, 1960, 1964, 1968, 1972, 1976,
    1980, 1984, 1988, 1992, 1996, 2000, 2004)
  
  leapDF <- subset(dd, year == leap)
  nleapDF <- subset(dd, year != leap)
  
  leapDF[,"feb_interm"] <- leapDF$feb * 29
  
  newdd <- rbind(leapDF, nleapDF)
  newdd <- newdd[order(newdd$year, newdd$CMIP_Site),]
  
  newdd[,"annual"] <- newdd$jan_interm + newdd$feb_interm + newdd$mar_interm + 
    newdd$apr_interm + newdd$may_interm + newdd$jun_interm +
    newdd$jul_interm + newdd$aug_interm + newdd$sep_interm +
    newdd$oct_interm + newdd$nov_interm + newdd$dec_interm
  
  newdd[,"jan_per"] <- newdd$jan_interm/newdd$annual
  newdd[,"feb_per"] <- newdd$feb_interm/newdd$annual
  newdd[,"mar_per"] <- newdd$mar_interm/newdd$annual
  newdd[,"apr_per"] <- newdd$apr_interm/newdd$annual
  newdd[,"may_per"] <- newdd$may_interm/newdd$annual
  newdd[,"jun_per"] <- newdd$jun_interm/newdd$annual
  newdd[,"jul_per"] <- newdd$jul_interm/newdd$annual
  newdd[,"aug_per"] <- newdd$aug_interm/newdd$annual
  newdd[,"sep_per"] <- newdd$sep_interm/newdd$annual
  newdd[,"oct_per"] <- newdd$oct_interm/newdd$annual
  newdd[,"nov_per"] <- newdd$nov_interm/newdd$annual
  newdd[,"dec_per"] <- newdd$dec_interm/newdd$annual
  
  FirstDF <- newdd[,1:4]
  SecondDF <- newdd[,30:41]
  newdd <- cbind(FirstDF, SecondDF)
  colnames(newdd) <- c("CMIP_Site","Lon","Lat","year",
                       "jan","feb","mar","apr","may","jun",
                       "jul","aug","sep","oct","nov","dec")
  
  write.table(newdd, outName, sep=",", row.names=F, col.names=T)
}

####################################################################################
##Calculate predictability of 30-year moving average of monthly total  based on 50 year dataset
MonthlyPercentRCP<-function(sourceDir = DAILY.DATA.DIRECTORY, destDir = DAILY.OUTPUT.DIRECTORY)
{
  dir.create(destDir, showWarnings = FALSE)
  DatFiles <- list.files(path = sourceDir, pattern = "\\.csv")
  inName <- file.path(sourceDir, DatFiles[1], fsep = .Platform$file.sep)
  outName <- file.path(destDir, DatFiles[1], fsep = .Platform$file.sep)
  
  dd <- read.table(inName,header=T,sep=",")
  
  dd[,"jan_interm"] <- dd$jan * 31
  dd[,"feb_interm"] <- dd$feb * 28
  dd[,"mar_interm"] <- dd$mar * 31
  dd[,"apr_interm"] <- dd$apr * 30
  dd[,"may_interm"] <- dd$may * 31
  dd[,"jun_interm"] <- dd$jun * 30
  dd[,"jul_interm"] <- dd$jul * 31
  dd[,"aug_interm"] <- dd$aug * 31
  dd[,"sep_interm"] <- dd$sep * 30
  dd[,"oct_interm"] <- dd$oct * 31
  dd[,"nov_interm"] <- dd$nov * 30
  dd[,"dec_interm"] <- dd$dec * 31
  
  leap <- c(2040,2044,2048,2052,2056,2060,2064,2068,2072,2076,2080,2084,2088,2092)
  
  leapDF <- subset(dd, year == leap)
  nleapDF <- subset(dd, year != leap)
  
  leapDF[,"feb_interm"] <- leapDF$feb * 29
  
  newdd <- rbind(leapDF, nleapDF)
  newdd <- newdd[order(newdd$year, newdd$CMIP_Site),]
  
  newdd[,"annual"] <- newdd$jan_interm + newdd$feb_interm + newdd$mar_interm + 
    newdd$apr_interm + newdd$may_interm + newdd$jun_interm +
    newdd$jul_interm + newdd$aug_interm + newdd$sep_interm +
    newdd$oct_interm + newdd$nov_interm + newdd$dec_interm
  
  newdd[,"jan_per"] <- newdd$jan_interm/newdd$annual
  newdd[,"feb_per"] <- newdd$feb_interm/newdd$annual
  newdd[,"mar_per"] <- newdd$mar_interm/newdd$annual
  newdd[,"apr_per"] <- newdd$apr_interm/newdd$annual
  newdd[,"may_per"] <- newdd$may_interm/newdd$annual
  newdd[,"jun_per"] <- newdd$jun_interm/newdd$annual
  newdd[,"jul_per"] <- newdd$jul_interm/newdd$annual
  newdd[,"aug_per"] <- newdd$aug_interm/newdd$annual
  newdd[,"sep_per"] <- newdd$sep_interm/newdd$annual
  newdd[,"oct_per"] <- newdd$oct_interm/newdd$annual
  newdd[,"nov_per"] <- newdd$nov_interm/newdd$annual
  newdd[,"dec_per"] <- newdd$dec_interm/newdd$annual
  
  FirstDF <- newdd[,1:4]
  SecondDF <- newdd[,30:41]
  newdd <- cbind(FirstDF, SecondDF)
  colnames(newdd) <- c("CMIP_Site","Lon","Lat","year",
                       "jan","feb","mar","apr","may","jun",
                       "jul","aug","sep","oct","nov","dec")
  
  write.table(newdd, outName, sep=",", row.names=F, col.names=T)
}

####################################################################################
##Compute CV for each year based on monthly total prcp, then compute 56-year mean CV
AnnualCV<-function(sourceDir = DAILY.DATA.DIRECTORY, destDir = DAILY.OUTPUT.DIRECTORY)
{
  dir.create(destDir, showWarnings = FALSE)
  DatFiles <- list.files(path = sourceDir, pattern = "\\.csv")
  inName <- file.path(sourceDir, DatFiles[1], fsep = .Platform$file.sep)
  outName <- file.path(destDir, DatFiles[1], fsep = .Platform$file.sep)
  
  dd <- read.table(inName,header=T,sep=",")
  
  for (x in 1:10)
  {
    m <- cityCOR[x,"x"]
    n <- cityCOR[x,"y"]
    
    interm1 <- subset(dd, Lon == m)
    
    interm2 <- subset(interm1, Lat == n)
    
    for (i in 1:length(interm2$CMIP_Site))
    {
      interm2[i,"intraSD"] <- sd(interm2[i,5:16])
      interm2[i,"intramean"] <- mean(interm2[i,"jan"],interm2[i,"feb"],interm2[i,"mar"],interm2[i,"apr"],interm2[i,"may"],interm2[i,"jun"],
                                     interm2[i,"jul"],interm2[i,"aug"],interm2[i,"sep"],interm2[i,"oct"],interm2[i,"nov"],interm2[i,"dec"])
    }
    interm2[,"intraannualCV"] <- round(interm2[,"intraSD"]/interm2[,"intramean"],3)
    
    interm3 <- subset(interm2, intramean > 0)
    cityCOR[x, "intraCV"] <- round(mean(interm3[,"intraannualCV"], na.rm=T),3)
    
    for (i in 1:length(interm2$CMIP_Site))
    {
      interm2[i,"sumannual"] <- sum(interm2[i,"jan"],interm2[i,"feb"],interm2[i,"mar"],interm2[i,"apr"],interm2[i,"may"],interm2[i,"jun"],
                                    interm2[i,"jul"],interm2[i,"aug"],interm2[i,"sep"],interm2[i,"oct"],interm2[i,"nov"],interm2[i,"dec"])
    }
    Value1 <- sd(interm2[,"sumannual"])
    Value2 <- mean(interm2[,"sumannual"])
    cityCOR[x, "interCV"] <- round(Value1/Value2,3)
    
  }
  
  write.table(cityCOR,outName,sep=",",row.names=F)
}

####################################################################################
##Compute PCM based on standardized CMIP 5 data
CMIPMonthlyPCM<-function(sourceDir = DAILY.DATA.DIRECTORY, destDir = DAILY.OUTPUT.DIRECTORY)
{
  dir.create(destDir, showWarnings = FALSE)
  DatFiles <- list.files(path = sourceDir, pattern = "\\.csv")
  inName <- file.path(sourceDir, DatFiles[1], fsep = .Platform$file.sep)
  outName <- file.path(destDir, DatFiles[1], fsep = .Platform$file.sep)
  
  inDF <- read.table(inName, sep=",", header=T)
  
  years <- min(inDF$year)
  yeare <- max(inDF$year)
  yearr <- yeare-years+1
  
#  inDF <- subset(inDF, year >= years & year <= yeare)
  
  indexV <- dim(inDF)[1]/56
  
#  inDF[,"index"] <- rep(1:indexV, each=56)
  
  min_bot <- 0
  max_top <- 1
  
  prcp.base <- 1/11
  interval <- 12
  
  output <- matrix(nrow=indexV,ncol=6)
  output <- as.data.frame(output, row.names = NULL, stringsAsFactors = FALSE)
  colnames(output) <- c("index","Lat","Long",
                        "P","C","M")
  
  output[,"index"] <- inDF[inDF$year == years, "CMIP_Site"]
  output[,"Lat"] <- inDF[inDF$year == years, "Lat"]
  output[,"Long"] <- inDF[inDF$year == years, "Lon"]

  
  bin <- matrix(0, ncol=14, nrow=interval)
  dimnames(bin) <- list(NULL,c("bin_size","jan","feb","mar","apr","may","jun",
                               "jul","aug","sep","oct","nov","dec","whole"))
  
  bin[,"bin_size"] <- c(0/11, 1/11, 2/11, 3/11, 4/11, 5/11,
                        6/11, 7/11, 8/11, 9/11, 10/11, 11/11)
  
  breaks = c(0/11,"0.00001",1/11, 2/11, 3/11, 4/11, 5/11, 6/11,
             7/11, 8/11, 9/11, 10/11, 11/11)
  
  j <- 56
  
  for (a in 1:indexV)
  {
    X <- subset(inDF, CMIP_Site == a)
    
    jan_cut = cut(X$jan[(j-55):j], breaks, include.lowest=TRUE,right=TRUE)
    feb_cut = cut(X$feb[(j-55):j], breaks, include.lowest=TRUE,right=TRUE)
    mar_cut = cut(X$mar[(j-55):j], breaks, include.lowest=TRUE,right=TRUE)
    apr_cut = cut(X$apr[(j-55):j], breaks, include.lowest=TRUE,right=TRUE)
    may_cut = cut(X$may[(j-55):j], breaks, include.lowest=TRUE,right=TRUE)
    jun_cut = cut(X$jun[(j-55):j], breaks, include.lowest=TRUE,right=TRUE)
    jul_cut = cut(X$jul[(j-55):j], breaks, include.lowest=TRUE,right=TRUE)
    aug_cut = cut(X$aug[(j-55):j], breaks, include.lowest=TRUE,right=TRUE)
    sep_cut = cut(X$sep[(j-55):j], breaks, include.lowest=TRUE,right=TRUE)
    oct_cut = cut(X$oct[(j-55):j], breaks, include.lowest=TRUE,right=TRUE)
    nov_cut = cut(X$nov[(j-55):j], breaks, include.lowest=TRUE,right=TRUE)
    dec_cut = cut(X$dec[(j-55):j], breaks, include.lowest=TRUE,right=TRUE)
    
    jan_freq = table(jan_cut)
    feb_freq = table(feb_cut)
    mar_freq = table(mar_cut)
    apr_freq = table(apr_cut)
    may_freq = table(may_cut)
    jun_freq = table(jun_cut)
    jul_freq = table(jul_cut)
    aug_freq = table(aug_cut)
    sep_freq = table(sep_cut)
    oct_freq = table(oct_cut)
    nov_freq = table(nov_cut)
    dec_freq = table(dec_cut)
    
    bin[,"jan"] <- jan_freq
    bin[,"feb"] <- feb_freq
    bin[,"mar"] <- mar_freq
    bin[,"apr"] <- apr_freq
    bin[,"may"] <- may_freq
    bin[,"jun"] <- jun_freq
    bin[,"jul"] <- jul_freq
    bin[,"aug"] <- aug_freq
    bin[,"sep"] <- sep_freq
    bin[,"oct"] <- oct_freq
    bin[,"nov"] <- nov_freq
    bin[,"dec"] <- dec_freq
    
    newbin <- as.numeric(bin[,2:13])
    newbin2 <- matrix(newbin,nrow=12,ncol=12)
    newbin3 <- matrix(nrow=12,ncol=1)
    for (n in 1:12)
    {
      newbin3[n,] = sum(newbin2[n,1:12])
    }
    newbin <- cbind(newbin2,newbin3)
    
    col_sum <- sum(table(X$jan[(j-55):j]))
    whole_sum <- col_sum*12
    
    #uncertainty with respect to time H(X)
    HofX <- -((col_sum/whole_sum)*log10(col_sum/whole_sum))*12
    
    #uncertainty with respect to state H(Y)
    V1 <- newbin[,13]/whole_sum
    V2 <- log10(newbin[,13]/whole_sum)
    for (k in 1:length(V2))
    {
      if(is.finite(V2[k])==F) V2[k] <- 0
      else V2[k] <- V2[k]
    }
    
    HofY <- -sum(V1*V2)
    
    #uncertainty with respect to interaction of time and state, H(XY)
    M1 <- newbin[1:interval,1:12]/whole_sum
    M2 <- log10(M1)
    for (k in 1:length(M2))
    {
      if(is.finite(M2[k])==F) M2[k] <- 0
      else M2[k] <- M2[k]
    }
    
    HofXY <- -sum(M1*M2)
    
    #Conditional uncertainty with regard to state, with time given, HXofY
    HXofY <- HofXY - HofX
    s <- interval
    t <- 12
    
    #predictability (P), constancy(C) and contingency (M)
    P <- 1-(HXofY/log10(s))
    C <- 1-(HofY/log10(s))
    M <- (HofX+HofY-HofXY)/log10(s)
    CoverP <- C/P
    MoverP <- M/P
    
    #mutual information, I(XY)
    IofXY <- HofY - HXofY
    
    #deviation from homogeneity of the columns of the matrix for constancy, GC
    GC <- 2*whole_sum*(log(s)-HofY)
    C_free <- s-1
    
    #deviation from homogeneity of the columns of the matrix for contingency, GM
    GM <- 2*whole_sum*(HofX+HofY-HofXY)
    M_free <- (s-1)*(t-1)
    
    #deviation from homogeneity of the columns of the matrix for predictability, GP
    GP <- GM + GC
    P_free <- (s-1)*t
    
    output[a,"P"] <- round(P,3)
    output[a,"C"] <- round(C,3)
    output[a,"M"] <- round(M,3)
  }
  
  write.table(output,outName,sep=",",row.names=F)
  
}
####################################################################################
##Coefficient of variation calculation for seasonality and interannual variability
CoefofVar_Maurer_Monthly<-function(sourceDir = DAILY.DATA.DIRECTORY, destDir = DAILY.OUTPUT.DIRECTORY)
{
  dir.create(destDir, showWarnings = FALSE)
  DatFiles <- list.files(path = sourceDir, pattern = "\\.csv")
  
  for (thisFile in 1:length(DatFiles))
  {
    inName <- file.path(sourceDir, DatFiles[thisFile], fsep = .Platform$file.sep)
    outName <- file.path(destDir, DatFiles[thisFile], fsep = .Platform$file.sep)
    
    dd <- read.table(inName,header=T,sep=",")
    
    output <- matrix(nrow=1,ncol=22)
    seasonaloutput <- as.data.frame(output, strings.As.Factors=F)
    colnames(output) <- c("Region","Site_ID","Lon","Lat",
                          "seasonal_mean","seasonal_sd","s_coefofVar",
                          "jan","feb","mar","apr","may","jun",
                          "jul","aug","sep","oct","nov","dec",
                          "inter_mean","inter_sd","i_coefofVar")
    
    output[,"Region"] <- dd[1,"Region"]
    output[,"Site_ID"] <- dd[1,"Site_ID"]
    output[,"Lon"] <- dd[1,"Lon"]
    output[,"Lat"] <- dd[1,"Lat"]

    ##Inter CV        
    output[, "inter_sd"] <- sd(dd[, "annual"])
    output[, "inter_mean"] <- mean(dd[, "annual"])
    output[,"i_coefofVar"] <- output[,"inter_sd"]/output[,"inter_mean"]
    
    ##Intra CV
    output[, "jan"] <- mean(dd[, "jan"])
    output[, "feb"] <- mean(dd[, "feb"])
    output[, "mar"] <- mean(dd[, "mar"])
    output[, "apr"] <- mean(dd[, "apr"])
    output[, "may"] <- mean(dd[, "may"])
    output[, "jun"] <- mean(dd[, "jun"])
    output[, "jul"] <- mean(dd[, "jul"])
    output[, "aug"] <- mean(dd[, "aug"])
    output[, "sep"] <- mean(dd[, "sep"])
    output[, "oct"] <- mean(dd[, "oct"])
    output[, "nov"] <- mean(dd[, "nov"])
    output[, "dec"] <- mean(dd[, "dec"])
    
    output[,"seasonal_mean"] <- (output[,"jan"]+output[,"feb"]+output[,"mar"]+
                                   output[,"apr"]+output[,"may"]+output[,"jun"]+
                                   output[,"jul"]+output[,"aug"]+output[,"sep"]+
                                   output[,"oct"]+output[,"nov"]+output[,"dec"])/12
    
    output[,"seasonal_sd"] <- sd(output[,8:19])
    output[,"s_coefofVar"] <- output[,"seasonal_sd"]/output[,"seasonal_mean"]

    write.table(output,outName,
                sep=",",row.names=F, col.names=T)
  }
  
}

####################################################################################
##Combine all monthly data into a single dataframe for CV
MonthlyJoin_CV<-function(sourceDir = DAILY.DATA.DIRECTORY, destDir = DAILY.OUTPUT.DIRECTORY)
{
  dir.create(destDir, showWarnings = FALSE)
  DatFiles <- list.files(path = sourceDir, pattern = "\\.csv")
  
  for (thisFile in 1:length(DatFiles))
  {
    inName <- file.path(sourceDir, DatFiles[thisFile], fsep = .Platform$file.sep)
    
    dd <- read.table(inName,header=T,sep=",")
    
    output <- dd
    colnames(output) <- NULL
    
    write.table(output,paste(destDir,"/MonthlyJoin.csv",sep=""),
                sep=",",row.names=F, append = T)
  }
  
  myDF <- read.table(paste(destDir,"/MonthlyJoin.csv",sep=""), header=F,sep=",")
  colnames(myDF) <- c("Region","Site_ID","Lon","Lat",
                      "seasonal_mean","seasonal_sd","s_coefofVar",
                      "jan","feb","mar","apr","may","jun",
                      "jul","aug","sep","oct","nov","dec",
                      "inter_mean","inter_sd","i_coefofVar")
  
  write.table(myDF,paste(destDir,"/MonthlyJoin_processed.csv",sep=""),
              sep=",",row.names=F, col.names=T)
  
}

####################################################################################
##Compute CV for only interannual variability, CMIP5, individual model
CoefofVar_CMIP<-function(sourceDir = DAILY.DATA.DIRECTORY, destDir = DAILY.OUTPUT.DIRECTORY)
{
  dir.create(destDir, showWarnings = FALSE)
  
  inName <- paste(sourceDir, "/", hist.model.list[j],"_DF.csv",sep="")
  outName <- paste(destDir, "inter_CV.csv",sep="")
  
  inputDF <- read.table(inName,header=T,sep=",")
  
  output <- subset(inputDF, year == 1950)
  output <- output[,c("CMIP_Site","Lon","Lat")]
  
  tempDF <- inputDF
  tempDF[,"jan"] <- inputDF$jan*31
  tempDF[,"mar"] <- inputDF$mar*31
  tempDF[,"may"] <- inputDF$may*31
  tempDF[,"jul"] <- inputDF$jul*31
  tempDF[,"aug"] <- inputDF$aug*31
  tempDF[,"oct"] <- inputDF$oct*31
  tempDF[,"dec"] <- inputDF$dec*31
  tempDF[,"apr"] <- inputDF$apr*30
  tempDF[,"jun"] <- inputDF$jun*30
  tempDF[,"sep"] <- inputDF$sep*30
  tempDF[,"nov"] <- inputDF$nov*30
  tempDF[,"feb"] <- inputDF$feb*28
  
  for (i in leap.year)
  {
    tempDF[tempDF$year == i, "feb"] <- inputDF[inputDF$year == i, "feb"] * 29
  }
  
  tempDF[,"annual"] <- (tempDF$jan + tempDF$feb + tempDF$mar + tempDF$apr + tempDF$may + tempDF$jun +
                          tempDF$jul + tempDF$aug + tempDF$sep + tempDF$oct + tempDF$nov + tempDF$dec)
  
  tempDF <- tempDF[order(tempDF$CMIP_Site),]
  
  output[,"inter_mean"] <- colMeans(matrix(tempDF$annual, nrow=56))
  output[,"inter_sd"] <- colSds(matrix(tempDF$annual, nrow=56))

  output[,"inter_CV"] <- output$inter_sd/output$inter_mean
  
  write.table(output,outName,
              sep=",",row.names=F, col.names=T)
}

####################################################################################
